# Supplementary material for: Experimental evidence of seismic ruptures initiated by aseismic slip
Source: Nat Commun. 2024 Sep 19;15:8217. doi: 10.1038/s41467-024-52492-2 (PMC11410818; doi:10.1038/s41467-024-52492-2)
Supplement: Supplementary file 3 — Source Data [file 41467_2024_52492_MOESM3_ESM.xlsx]

## Sheet: Explaining Source_data
Fig1b: x : position of the gages (mm) sig_yy empty-hole / granular i : list of all loading profiles used to compute the average (MPa)
Fig1c: time empty-hole / granular i : time (s) mu empty-hole / granular i : Fn/Fs
Fig1d: x, y, y err flat solid : <\sigma_yy^solid>, <\Delta T> and \sigma(\Delta T) for flat solids, varying Fn x, y, y err flat solid : <\sigma_yy^solid>, <\Delta T> and \sigma(\Delta T) for empty-hole, varying Fn x, y, y err granular : <\sigma_yy^solid>, <\Delta T> and \sigma(\Delta T) for experiments varying C_\sigma is empty-hole : among the experiments varying C_\sigma, which one are empty-ho…
Fig2a & Fig2b: time delta tot, delta tot : main plot data time mu, mu : inset data
Fig2c & Fig2d: time, S : main plot data delta : inset data
Fig3: Loading contrast, err +, err - : median loading contrast for each experiment, with quartiles errors S_f^patch / solid, Delta S_f : Data for the three main plots S_f^patch err : error on S_f (patch and solid) mean freq, err +, err - : Data for inset is empty-hole : among the experiments, which one are empty-hole old ... : values extracted from a first set of experiments (without strain measu…
Fig4a & Fig4b: time, eps_xy^i : data for main plots x, nuc time : position of gages and time of detection of the crack tip per gage
Fig4c: nucleation gage, loading contrast, is empty-hole : data used to compute the histograms position : position of the gages (mm) histogram empty hole/ gran i : histograms per loading contrast bin
Fig4d: loading contrast, d_nuc : data used t compute the average and std bin loading contrast, <\ell>, std(\ell) : data computed for main plot
Fig5a & Fig5b: time, eps_xy^0 : data for main plots
Fig5c: loading contrast : loading contrast of the experiment containing each event x = i is sublinear : 0 is gage is linear, 1 if sublinear positions : positions of the gages (mm) histogram empty hole / gran i : histograms per loading contrast bin
Fig5d: ... : data for main plot, extracted from Fig4 & Fig5
Fig6: loading contrast, \ell slip, \ell slip err : left main plot data loading contrast per event, \ell slip per event : left transparent plot (events used to compute the main plot data) \sig tip, \sig tip err : right main plot data loading contrast per event, \sig tip per event : right transparent plot (events used to compute the main plot data)
FigS1a & FigS1b: time instruc, x instruct : instructions given to the translation system time profilo, x profilo : tracking data from the profilometer time tracking, x pixel, x subpixel : tracking data from the camera
FigS1c: time, x-xref : data for plot
FigS1d: time, \delta_IE, S : data extracted from the tracking

## Sheet: Fig1b
x	sig_yy empty-hole			sig_yy granular 1			sig_yy granular 2						sig_yy granular 3
5	3.69951	3.51978	3.30559	3.07889	3.03231	2.97623	2.75171	2.75824	2.90962	2.87968	3.08115	3.02808	2.09623	2.20671	2.24915	2.29026	2.33908	2.34182	2.3823	2.42058	2.44784	2.51237	2.61855	2.72546	2.82966	2.89725	2.95998	2.99002	2.95675
15	3.55744	3.37509	3.2444	2.80363	2.70134	2.65384	2.46496	2.46797	2.68436	2.71153	2.8684	2.7607	1.61412	1.67628	1.71629	1.7741	1.81692	1.82691	1.89508	1.95059	2.00616	2.08334	2.21371	2.31924	2.40639	2.44499	2.47129	2.47075	2.3724
25	3.05722	3.04949	2.89828	2.63642	2.50404	2.3111	1.84874	1.88936	2.05443	2.12535	2.15259	2.15968	0.420264	0.60929	0.736658	0.878649	0.968024	0.99948	1.10142	1.15676	1.23551	1.32776	1.43022	1.53936	1.65028	1.72893	1.79057	1.81615	1.80447
35	3.56448	3.35983	3.20334	2.8099	2.7681	2.7175	1.86239	1.97525	2.19295	2.26043	2.23564	2.24419	0.179141	0.214012	0.216826	0.21492	0.221545	0.213555	0.240023	0.36588	0.552488	0.872787	1.19399	1.47393	1.69795	1.8691	1.96869	2.00914	1.95155
45	3.16304	3.21408	3.11896	2.42242	2.41527	2.36591	0.507635	0.865082	1.57247	1.77357	1.83077	1.78299	0.362214	0.40761	0.430635	0.44733	0.456444	0.45071	0.410832	0.356302	0.32023	0.261186	0.255098	0.36865	0.706591	0.998547	1.16418	1.19367	1.08505
75	0.531024	0.518523	0.523364	2.1155	1.63197	1.9271	2.75897	2.76484	3.0844	3.28095	3.17401	3.6476	4.2467	4.25634	4.23654	4.24323	4.25913	4.27568	4.2582	4.32119	4.41534	4.35835	4.46581	4.524	4.55703	4.58425	4.79462	5.0607	5.37653
105	2.80746	2.76592	2.74721	2.47736	2.41024	2.35142	2.01757	2.12217	2.38366	2.4572	2.40958	2.2095	0.543262	0.463814	0.434196	0.396309	0.361763	0.343013	0.369037	0.380697	0.408022	0.484727	0.558393	0.719256	0.965105	1.07366	1.10574	1.04577	0.946044
115	2.92082	2.89933	2.83046	2.77943	2.6567	2.55797	2.84584	2.80795	2.82102	2.7742	2.67185	2.48833	1.87327	1.83263	1.79964	1.79406	1.78984	1.76297	1.90358	1.98883	2.0571	2.18703	2.29705	2.39462	2.40312	2.37544	2.3556	2.30073	2.24893
125	3.00382	3.01174	3.00009	2.77777	2.63764	2.57799	3.186	3.11181	3.06689	3.0276	2.9869	2.85348	2.84373	2.82856	2.79702	2.77399	2.74336	2.71085	2.76009	2.80278	2.83498	2.88252	2.91083	2.94359	2.91799	2.88754	2.87257	2.81944	2.79514
135	3.44217	3.40113	3.17184	2.99575	2.78598	2.59237	3.79734	3.64139	3.47266	3.36794	3.21707	3.08684	3.85584	3.71688	3.65997	3.57214	3.51146	3.44875	3.41795	3.40016	3.40514	3.4106	3.34672	3.30911	3.21053	3.1479	3.07396	2.99523	2.99312

## Sheet: Fig1c
time empty-hole	mu empty-hole	time granular 1	mu granular 1	time granular 2	mu granular 2	time granular 3	mu granular 3
0	0.00268504	0	0.00669285	0	0.0113247	0	0.006523
0.00326371	0.00268919	0.00326371	0.00666251	0.00326371	0.0113303	0.00326371	0.00649795
0.00652742	0.00264167	0.00652742	0.00658253	0.00652742	0.0113723	0.00652742	0.00651638
0.00979112	0.00256937	0.00979112	0.00654999	0.00979112	0.0114053	0.00979112	0.00652341
0.0130548	0.00260113	0.0130548	0.00655293	0.0130548	0.0113896	0.0130548	0.00656274
0.0163185	0.0025943	0.0163185	0.00656154	0.0163185	0.0113286	0.0163185	0.00656791
0.0195822	0.00249119	0.0195822	0.00652652	0.0195822	0.0112667	0.0195822	0.00655538
0.022846	0.00250164	0.022846	0.0064775	0.022846	0.0112424	0.022846	0.0065489
0.0261097	0.00246359	0.0261097	0.0064489	0.0261097	0.0112312	0.0261097	0.00651693
0.0293734	0.00251845	0.0293734	0.00643141	0.0293734	0.0111787	0.0293734	0.0065177
0.0326371	0.00252137	0.0326371	0.00637963	0.0326371	0.011182	0.0326371	0.00649364
0.0359008	0.00258122	0.0359008	0.00634364	0.0359008	0.0111473	0.0359008	0.00648728
0.0391645	0.00261134	0.0391645	0.00634388	0.0391645	0.0112273	0.0391645	0.00646465
0.0424282	0.00259956	0.0424282	0.00638824	0.0424282	0.0112249	0.0424282	0.00644439
0.0456919	0.00265099	0.0456919	0.00641136	0.0456919	0.0112103	0.0456919	0.00648898
0.0489556	0.00265984	0.0489556	0.0063836	0.0489556	0.0111774	0.0489556	0.00651357
0.0522193	0.00268949	0.0522193	0.0063996	0.0522193	0.0111147	0.0522193	0.00651369
0.055483	0.00272391	0.055483	0.00636535	0.055483	0.0110989	0.055483	0.0065127
0.0587467	0.0027086	0.0587467	0.00637681	0.0587467	0.0111177	0.0587467	0.00654468
0.0620104	0.00270144	0.0620104	0.00636833	0.0620104	0.0110801	0.0620104	0.00656323
0.0652742	0.00267229	0.0652742	0.00634474	0.0652742	0.0110715	0.0652742	0.00657784
0.0685379	0.00266458	0.0685379	0.0063002	0.0685379	0.0110542	0.0685379	0.00656939
0.0718016	0.00266039	0.0718016	0.00635372	0.0718016	0.0110344	0.0718016	0.00658689
0.0750653	0.0027024	0.0750653	0.00637071	0.0750653	0.0110407	0.0750653	0.00659153
0.078329	0.00274855	0.078329	0.00644728	0.078329	0.0109841	0.078329	0.00655668
0.0815927	0.00272373	0.0815927	0.00644661	0.0815927	0.01096	0.0815927	0.00653424
0.0848564	0.0027195	0.0848564	0.00646505	0.0848564	0.0109258	0.0848564	0.0065239
0.0881201	0.00271467	0.0881201	0.00652432	0.0881201	0.0108296	0.0881201	0.0065441
0.0913838	0.0027498	0.0913838	0.00660642	0.0913838	0.0107923	0.0913838	0.00652868
0.0946475	0.00271674	0.0946475	0.0066335	0.0946475	0.0107967	0.0946475	0.00653972
0.0979112	0.00278154	0.0979112	0.0066773	0.0979112	0.0108078	0.0979112	0.00652022
0.101175	0.00277682	0.101175	0.00669974	0.101175	0.0108422	0.101175	0.0064635
0.104439	0.00282713	0.104439	0.0067244	0.104439	0.0107792	0.104439	0.00645517
0.107702	0.00292026	0.107702	0.00668113	0.107702	0.0107054	0.107702	0.0064634
0.110966	0.00287217	0.110966	0.00669228	0.110966	0.0107327	0.110966	0.00648564
0.11423	0.00286391	0.11423	0.00669967	0.11423	0.0106953	0.11423	0.00642915
0.117493	0.00282451	0.117493	0.00668249	0.117493	0.0106693	0.117493	0.00637099
0.120757	0.0028476	0.120757	0.00665054	0.120757	0.0105707	0.120757	0.00638263
0.124021	0.00287873	0.124021	0.00666425	0.124021	0.0105091	0.124021	0.00637835
0.127285	0.00284233	0.127285	0.00671417	0.127285	0.0104689	0.127285	0.00638251
0.130548	0.00281755	0.130548	0.00671975	0.130548	0.0104309	0.130548	0.00633287
0.133812	0.00280626	0.133812	0.00670121	0.133812	0.0104467	0.133812	0.00626484
0.137076	0.00284948	0.137076	0.00672211	0.137076	0.0104606	0.137076	0.00628127
0.140339	0.00290185	0.140339	0.00674632	0.140339	0.0104206	0.140339	0.00626372
0.143603	0.00289217	0.143603	0.00676349	0.143603	0.0103944	0.143603	0.00626578
0.146867	0.00296674	0.146867	0.00679753	0.146867	0.0103397	0.146867	0.0062752
0.150131	0.00290775	0.150131	0.00679853	0.150131	0.0103379	0.150131	0.00629533
0.153394	0.00293888	0.153394	0.00670184	0.153394	0.0103785	0.153394	0.00629211
0.156658	0.00293002	0.156658	0.00668063	0.156658	0.0103765	0.156658	0.00626111
0.159922	0.00285295	0.159922	0.0066135	0.159922	0.0104132	0.159922	0.00628387
0.163185	0.00287039	0.163185	0.00663296	0.163185	0.0104971	0.163185	0.00628244
0.166449	0.00288896	0.166449	0.00664688	0.166449	0.0105104	0.166449	0.00629689
0.169713	0.0029467	0.169713	0.0066431	0.169713	0.0105169	0.169713	0.0062181
0.172977	0.00292617	0.172977	0.00662077	0.172977	0.0104732	0.172977	0.00619699
0.17624	0.00289852	0.17624	0.00654564	0.17624	0.0104412	0.17624	0.00613645
0.179504	0.00288957	0.179504	0.00648107	0.179504	0.0103591	0.179504	0.00612485
0.182768	0.00294385	0.182768	0.00646116	0.182768	0.0103167	0.182768	0.00618427
0.186031	0.00286172	0.186031	0.00645392	0.186031	0.010345	0.186031	0.00615926
0.189295	0.00276661	0.189295	0.00651253	0.189295	0.0103175	0.189295	0.00613697
0.192559	0.00279215	0.192559	0.00655904	0.192559	0.0102917	0.192559	0.00607847
0.195822	0.00275636	0.195822	0.00657916	0.195822	0.0102275	0.195822	0.00606587
0.199086	0.00280207	0.199086	0.00660777	0.199086	0.0102208	0.199086	0.00609007
0.20235	0.00277215	0.20235	0.00656273	0.20235	0.0102679	0.20235	0.00609235
0.205614	0.00282107	0.205614	0.00656685	0.205614	0.0102978	0.205614	0.00607821
0.208877	0.00289741	0.208877	0.00654429	0.208877	0.0102519	0.208877	0.00603342
0.212141	0.0028195	0.212141	0.00657789	0.212141	0.0102352	0.212141	0.00604657
0.215405	0.00286728	0.215405	0.00659255	0.215405	0.0102452	0.215405	0.00609113
0.218668	0.00282877	0.218668	0.00656694	0.218668	0.0101535	0.218668	0.00606216
0.221932	0.00281079	0.221932	0.00656644	0.221932	0.01011	0.221932	0.00605842
0.225196	0.00282707	0.225196	0.00657436	0.225196	0.0101237	0.225196	0.00604867
0.22846	0.00272433	0.22846	0.0065703	0.22846	0.0101401	0.22846	0.00600243
0.231723	0.00277721	0.231723	0.0065739	0.231723	0.0101025	0.231723	0.00593531
0.234987	0.00268773	0.234987	0.00662357	0.234987	0.00997281	0.234987	0.00591375
0.238251	0.00268502	0.238251	0.00665133	0.238251	0.00991902	0.238251	0.00590331
0.241514	0.00274783	0.241514	0.0066579	0.241514	0.00991318	0.241514	0.00589706
0.244778	0.00276538	0.244778	0.00662921	0.244778	0.00984203	0.244778	0.00587192
0.248042	0.00274599	0.248042	0.00663971	0.248042	0.00983912	0.248042	0.00578548
0.251305	0.00270615	0.251305	0.00662373	0.251305	0.00981621	0.251305	0.00580992
0.254569	0.00278053	0.254569	0.00658776	0.254569	0.00978611	0.254569	0.0058189
0.257833	0.00282533	0.257833	0.00664295	0.257833	0.00975542	0.257833	0.00583583
0.261097	0.00281296	0.261097	0.00667886	0.261097	0.00978712	0.261097	0.00581829
0.26436	0.00286864	0.26436	0.0067479	0.26436	0.00981052	0.26436	0.00573899
0.267624	0.00289491	0.267624	0.00676038	0.267624	0.00977875	0.267624	0.00571056
0.270888	0.00295898	0.270888	0.00674755	0.270888	0.00977509	0.270888	0.00565935
0.274151	0.00286992	0.274151	0.0067044	0.274151	0.00975105	0.274151	0.00565226
0.277415	0.00287883	0.277415	0.00669696	0.277415	0.00976587	0.277415	0.00566698
0.280679	0.00280639	0.280679	0.00667693	0.280679	0.00974766	0.280679	0.00565444
0.283943	0.00279141	0.283943	0.00673335	0.283943	0.00968771	0.283943	0.00567138
0.287206	0.00269622	0.287206	0.0067373	0.287206	0.00964357	0.287206	0.0056164
0.29047	0.00267477	0.29047	0.00675929	0.29047	0.00964198	0.29047	0.00557855
0.293734	0.00268037	0.293734	0.00676964	0.293734	0.00968263	0.293734	0.00555972
0.296997	0.00265287	0.296997	0.00674641	0.296997	0.00966583	0.296997	0.00551604
0.300261	0.00261777	0.300261	0.00674056	0.300261	0.00966249	0.300261	0.00546056
0.303525	0.00266316	0.303525	0.00668424	0.303525	0.00962162	0.303525	0.00537445
0.306789	0.00264199	0.306789	0.00667423	0.306789	0.00957178	0.306789	0.00529918
0.310052	0.00266621	0.310052	0.00666482	0.310052	0.00956177	0.310052	0.00528202
0.313316	0.00272479	0.313316	0.00668276	0.313316	0.00954415	0.313316	0.00531652
0.31658	0.00282447	0.31658	0.00671616	0.31658	0.00952545	0.31658	0.00529777
0.319843	0.0028366	0.319843	0.00669837	0.319843	0.0095016	0.319843	0.00527571
0.323107	0.00282216	0.323107	0.00672378	0.323107	0.00944536	0.323107	0.00522792
0.326371	0.00275159	0.326371	0.00672542	0.326371	0.00940525	0.326371	0.00518279
0.329634	0.00283232	0.329634	0.00672878	0.329634	0.00937051	0.329634	0.00515745
0.332898	0.00283846	0.332898	0.00676771	0.332898	0.00938547	0.332898	0.00514968
0.336162	0.00277366	0.336162	0.00682299	0.336162	0.00939285	0.336162	0.00509684
0.339426	0.00272879	0.339426	0.00681301	0.339426	0.0093875	0.339426	0.00501787
0.342689	0.00271517	0.342689	0.00679112	0.342689	0.00936934	0.342689	0.00500857
0.345953	0.00266166	0.345953	0.00672628	0.345953	0.00933755	0.345953	0.00500645
0.349217	0.00262876	0.349217	0.00670859	0.349217	0.00930709	0.349217	0.00499073
0.35248	0.00260593	0.35248	0.00670622	0.35248	0.00927484	0.35248	0.00496118
0.355744	0.00271328	0.355744	0.0067249	0.355744	0.00920389	0.355744	0.00493252
0.359008	0.00272338	0.359008	0.00672624	0.359008	0.00918061	0.359008	0.00495167
0.362272	0.00273106	0.362272	0.00676414	0.362272	0.00918191	0.362272	0.00497534
0.365535	0.00280877	0.365535	0.00679578	0.365535	0.00918777	0.365535	0.00494713
0.368799	0.00289155	0.368799	0.00679593	0.368799	0.00916622	0.368799	0.00494482
0.372063	0.0028614	0.372063	0.00676011	0.372063	0.00916051	0.372063	0.00498568
0.375326	0.00290002	0.375326	0.00673857	0.375326	0.00913487	0.375326	0.00496554
0.37859	0.00285037	0.37859	0.00672927	0.37859	0.00912748	0.37859	0.00501626
0.381854	0.00290839	0.381854	0.00676845	0.381854	0.00911597	0.381854	0.00506343
0.385117	0.00288164	0.385117	0.00678502	0.385117	0.00913579	0.385117	0.00509473
0.388381	0.00288842	0.388381	0.00676585	0.388381	0.00915461	0.388381	0.00510679
0.391645	0.00294134	0.391645	0.00676	0.391645	0.00913044	0.391645	0.00511917
0.394909	0.00286367	0.394909	0.00675058	0.394909	0.00913342	0.394909	0.00508779
0.398172	0.0028273	0.398172	0.00677332	0.398172	0.00917816	0.398172	0.00507758
0.401436	0.00284602	0.401436	0.00681933	0.401436	0.00917273	0.401436	0.00511803
0.4047	0.00281135	0.4047	0.00682337	0.4047	0.0090933	0.4047	0.00507231
0.407963	0.0028427	0.407963	0.00680144	0.407963	0.00904911	0.407963	0.00503718
0.411227	0.00282076	0.411227	0.00675625	0.411227	0.00902493	0.411227	0.00504583
0.414491	0.00283527	0.414491	0.00667551	0.414491	0.00896193	0.414491	0.0050114
0.417755	0.00283731	0.417755	0.00666244	0.417755	0.00895005	0.417755	0.00502069
0.421018	0.00284439	0.421018	0.00662681	0.421018	0.00891554	0.421018	0.00501361
0.424282	0.00287506	0.424282	0.00662554	0.424282	0.00886843	0.424282	0.00503007
0.427546	0.00283591	0.427546	0.00662876	0.427546	0.00879163	0.427546	0.00503018
0.430809	0.00281164	0.430809	0.00663187	0.430809	0.00877049	0.430809	0.00500613
0.434073	0.00284905	0.434073	0.00661768	0.434073	0.00874053	0.434073	0.00499839
0.437337	0.00287379	0.437337	0.00661376	0.437337	0.00870892	0.437337	0.00497081
0.440601	0.00286637	0.440601	0.00661238	0.440601	0.0087038	0.440601	0.00491611
0.443864	0.00280083	0.443864	0.00660704	0.443864	0.00868428	0.443864	0.00487971
0.447128	0.0027429	0.447128	0.00651459	0.447128	0.00867048	0.447128	0.00481294
0.450392	0.00272777	0.450392	0.00646654	0.450392	0.00866978	0.450392	0.00478481
0.453655	0.00273398	0.453655	0.00649968	0.453655	0.00864845	0.453655	0.00471351
0.456919	0.00270556	0.456919	0.00648338	0.456919	0.00861103	0.456919	0.00467612
0.460183	0.00272075	0.460183	0.00650268	0.460183	0.00858261	0.460183	0.00463839
0.463446	0.00270469	0.463446	0.00646378	0.463446	0.00858743	0.463446	0.00457194
0.46671	0.00272878	0.46671	0.00641939	0.46671	0.00854685	0.46671	0.00453272
0.469974	0.00281895	0.469974	0.00648994	0.469974	0.00847921	0.469974	0.00452277
0.473238	0.00279134	0.473238	0.00649525	0.473238	0.00842949	0.473238	0.00447718
0.476501	0.00281594	0.476501	0.00646752	0.476501	0.00836576	0.476501	0.00445
0.479765	0.00278149	0.479765	0.00645053	0.479765	0.00833741	0.479765	0.00440857
0.483029	0.00273755	0.483029	0.00638077	0.483029	0.00830243	0.483029	0.00434789
0.486292	0.00275914	0.486292	0.0063306	0.486292	0.00831625	0.486292	0.00441499
0.489556	0.00282042	0.489556	0.0063891	0.489556	0.00832097	0.489556	0.00448415
0.49282	0.00281615	0.49282	0.00642493	0.49282	0.00828759	0.49282	0.00449412
0.496084	0.00280639	0.496084	0.00644513	0.496084	0.00826203	0.496084	0.00447245
0.499347	0.00286627	0.499347	0.00638971	0.499347	0.00824065	0.499347	0.00441896
0.502611	0.00290251	0.502611	0.00642208	0.502611	0.00825371	0.502611	0.00440483
0.505875	0.00287868	0.505875	0.00645512	0.505875	0.00828813	0.505875	0.00436703
0.509138	0.00293015	0.509138	0.00651067	0.509138	0.00829988	0.509138	0.00437609
0.512402	0.002966	0.512402	0.0064633	0.512402	0.00828869	0.512402	0.00434797
0.515666	0.0029404	0.515666	0.00647112	0.515666	0.00827839	0.515666	0.00437419
0.51893	0.00288909	0.51893	0.00651125	0.51893	0.00829171	0.51893	0.00438815
0.522193	0.0029009	0.522193	0.00650331	0.522193	0.00828634	0.522193	0.00437764
0.525457	0.00302143	0.525457	0.00650617	0.525457	0.00830749	0.525457	0.00428625
0.528721	0.0029879	0.528721	0.00654752	0.528721	0.00832605	0.528721	0.00424692
0.531984	0.00302442	0.531984	0.00657224	0.531984	0.00832654	0.531984	0.00422379
0.535248	0.00297336	0.535248	0.00648686	0.535248	0.00833131	0.535248	0.0042331
0.538512	0.00299272	0.538512	0.00650229	0.538512	0.00832707	0.538512	0.00418831
0.541775	0.00298159	0.541775	0.00647886	0.541775	0.00828998	0.541775	0.00413801
0.545039	0.00294389	0.545039	0.00651092	0.545039	0.00825339	0.545039	0.00413535
0.548303	0.00293423	0.548303	0.00656553	0.548303	0.00825508	0.548303	0.00409126
0.551567	0.00284546	0.551567	0.00651862	0.551567	0.00828541	0.551567	0.00406992
0.55483	0.00286484	0.55483	0.00657437	0.55483	0.00825547	0.55483	0.00401399
0.558094	0.00294255	0.558094	0.00664933	0.558094	0.00825525	0.558094	0.0040215
0.561358	0.00295343	0.561358	0.00663725	0.561358	0.00824065	0.561358	0.00402346
0.564621	0.00301058	0.564621	0.00669132	0.564621	0.00828696	0.564621	0.00402163
0.567885	0.00302759	0.567885	0.00671777	0.567885	0.00831413	0.567885	0.00400467
0.571149	0.00297537	0.571149	0.00671587	0.571149	0.00826896	0.571149	0.00396098
0.574413	0.002947	0.574413	0.00669125	0.574413	0.00824474	0.574413	0.00396884
0.577676	0.00296445	0.577676	0.00670278	0.577676	0.00826306	0.577676	0.00401438
0.58094	0.00290736	0.58094	0.00674364	0.58094	0.00824542	0.58094	0.00407485
0.584204	0.00291293	0.584204	0.00671915	0.584204	0.00822753	0.584204	0.00411002
0.587467	0.00288041	0.587467	0.00672918	0.587467	0.0082369	0.587467	0.00404391
0.590731	0.00286599	0.590731	0.00669831	0.590731	0.00817844	0.590731	0.00397995
0.593995	0.00290665	0.593995	0.00677771	0.593995	0.0081357	0.593995	0.00395393
0.597258	0.00288733	0.597258	0.00680457	0.597258	0.00810651	0.597258	0.00391299
0.600522	0.00295415	0.600522	0.00679043	0.600522	0.0081214	0.600522	0.00393649
0.603786	0.00298501	0.603786	0.00683065	0.603786	0.00811111	0.603786	0.0039014
0.60705	0.00295472	0.60705	0.00681919	0.60705	0.00801836	0.60705	0.00393607
0.610313	0.0030085	0.610313	0.00683731	0.610313	0.00794982	0.610313	0.00395881
0.613577	0.00292873	0.613577	0.00685006	0.613577	0.00788444	0.613577	0.00398871
0.616841	0.00297658	0.616841	0.00696666	0.616841	0.00784827	0.616841	0.00395368
0.620104	0.00296562	0.620104	0.00703197	0.620104	0.00779723	0.620104	0.00396844
0.623368	0.0030111	0.623368	0.00707197	0.623368	0.00775698	0.623368	0.00396205
0.626632	0.00307729	0.626632	0.00703392	0.626632	0.00773735	0.626632	0.00397191
0.629896	0.0030863	0.629896	0.0070367	0.629896	0.00767928	0.629896	0.00397839
0.633159	0.00305051	0.633159	0.00701938	0.633159	0.00762898	0.633159	0.00392633
0.636423	0.00301382	0.636423	0.00697174	0.636423	0.00763652	0.636423	0.00394728
0.639687	0.00294855	0.639687	0.00694987	0.639687	0.00756558	0.639687	0.00394109
0.64295	0.00296645	0.64295	0.00688662	0.64295	0.00756793	0.64295	0.00393192
0.646214	0.00288245	0.646214	0.00683335	0.646214	0.00752915	0.646214	0.00392869
0.649478	0.00284798	0.649478	0.00684644	0.649478	0.00749897	0.649478	0.00388581
0.652742	0.00284383	0.652742	0.00684356	0.652742	0.00752625	0.652742	0.00387451
0.656005	0.00286817	0.656005	0.00682282	0.656005	0.00748659	0.656005	0.003849
0.659269	0.00284949	0.659269	0.00682431	0.659269	0.00742608	0.659269	0.0038086
0.662533	0.00280728	0.662533	0.0067937	0.662533	0.00740243	0.662533	0.00376504
0.665796	0.00281418	0.665796	0.00680854	0.665796	0.00737475	0.665796	0.00371726
0.66906	0.00282476	0.66906	0.00675036	0.66906	0.00734624	0.66906	0.00372141
0.672324	0.00279236	0.672324	0.00671124	0.672324	0.00739193	0.672324	0.00371229
0.675587	0.00274265	0.675587	0.00669146	0.675587	0.00739606	0.675587	0.0037489
0.678851	0.00277711	0.678851	0.00668346	0.678851	0.00745725	0.678851	0.00371505
0.682115	0.00270198	0.682115	0.00667052	0.682115	0.00743977	0.682115	0.00367353
0.685379	0.00272284	0.685379	0.00663298	0.685379	0.00739411	0.685379	0.00368781
0.688642	0.00269234	0.688642	0.00668675	0.688642	0.00739136	0.688642	0.00363872
0.691906	0.00266196	0.691906	0.00671119	0.691906	0.00737961	0.691906	0.00360636
0.69517	0.00275829	0.69517	0.00671565	0.69517	0.00740063	0.69517	0.00355826
0.698433	0.00282627	0.698433	0.00667449	0.698433	0.00738286	0.698433	0.00354261
0.701697	0.00283459	0.701697	0.00663525	0.701697	0.00737708	0.701697	0.00353241
0.704961	0.00281481	0.704961	0.00656764	0.704961	0.00740566	0.704961	0.00354409
0.708225	0.00282098	0.708225	0.00658302	0.708225	0.00742943	0.708225	0.00351213
0.711488	0.00282075	0.711488	0.00655603	0.711488	0.00749289	0.711488	0.00353095
0.714752	0.00286127	0.714752	0.0065885	0.714752	0.00747666	0.714752	0.00356339
0.718016	0.0028836	0.718016	0.0065993	0.718016	0.00742744	0.718016	0.00354113
0.721279	0.00291027	0.721279	0.00653986	0.721279	0.00746209	0.721279	0.00346027
0.724543	0.00299237	0.724543	0.00658332	0.724543	0.00746043	0.724543	0.00338523
0.727807	0.00299857	0.727807	0.00657472	0.727807	0.00744135	0.727807	0.00334281
0.73107	0.00302336	0.73107	0.00653252	0.73107	0.00740124	0.73107	0.0032723
0.734334	0.00308251	0.734334	0.00644281	0.734334	0.00739618	0.734334	0.00323468
0.737598	0.00305161	0.737598	0.00643506	0.737598	0.00741122	0.737598	0.00326536
0.740862	0.0030783	0.740862	0.00640724	0.740862	0.00738527	0.740862	0.00325564
0.744125	0.00310404	0.744125	0.00638091	0.744125	0.00739763	0.744125	0.00321012
0.747389	0.00307374	0.747389	0.00639185	0.747389	0.00736085	0.747389	0.00319857
0.750653	0.0031184	0.750653	0.00641775	0.750653	0.0072999	0.750653	0.00320895
0.753916	0.00316384	0.753916	0.00643516	0.753916	0.00727444	0.753916	0.00318014
0.75718	0.00319504	0.75718	0.00642153	0.75718	0.00728678	0.75718	0.00311731
0.760444	0.00322194	0.760444	0.0063725	0.760444	0.00723232	0.760444	0.00313424
0.763708	0.00330853	0.763708	0.00639522	0.763708	0.00721837	0.763708	0.0030625
0.766971	0.00325679	0.766971	0.00641831	0.766971	0.00717869	0.766971	0.00302406
0.770235	0.00331069	0.770235	0.00636496	0.770235	0.00712337	0.770235	0.00305036
0.773499	0.00339461	0.773499	0.00635879	0.773499	0.00708972	0.773499	0.00309728
0.776762	0.0033531	0.776762	0.00636225	0.776762	0.00703926	0.776762	0.0030899
0.780026	0.0033373	0.780026	0.00637559	0.780026	0.00706683	0.780026	0.00307176
0.78329	0.00332062	0.78329	0.00634416	0.78329	0.00705893	0.78329	0.00304965
0.786554	0.00333546	0.786554	0.00637814	0.786554	0.0070207	0.786554	0.00299239
0.789817	0.00328851	0.789817	0.00635366	0.789817	0.00696526	0.789817	0.00301709
0.793081	0.00318684	0.793081	0.00636509	0.793081	0.00689434	0.793081	0.00302306
0.796345	0.00316083	0.796345	0.00634067	0.796345	0.00689711	0.796345	0.00298931
0.799608	0.003153	0.799608	0.00635712	0.799608	0.00691148	0.799608	0.00296774
0.802872	0.00312913	0.802872	0.00640531	0.802872	0.00686268	0.802872	0.00297282
0.806136	0.0030781	0.806136	0.006436	0.806136	0.00677129	0.806136	0.0029924
0.809399	0.00316256	0.809399	0.00647815	0.809399	0.0067117	0.809399	0.00298905
0.812663	0.00317295	0.812663	0.00648781	0.812663	0.00668825	0.812663	0.00303668
0.815927	0.00310433	0.815927	0.00652857	0.815927	0.00668581	0.815927	0.00303932
0.819191	0.00313308	0.819191	0.00655467	0.819191	0.00667299	0.819191	0.00291753
0.822454	0.00313394	0.822454	0.00659127	0.822454	0.00669837	0.822454	0.00286994
0.825718	0.00321221	0.825718	0.0066186	0.825718	0.00668093	0.825718	0.00287261
0.828982	0.00324312	0.828982	0.00664289	0.828982	0.00665832	0.828982	0.00288762
0.832245	0.00319763	0.832245	0.00669114	0.832245	0.00663968	0.832245	0.00283691
0.835509	0.00317122	0.835509	0.00673756	0.835509	0.00668985	0.835509	0.00286398
0.838773	0.00310503	0.838773	0.00672762	0.838773	0.00667705	0.838773	0.00285369
0.842037	0.00306849	0.842037	0.00674039	0.842037	0.00663256	0.842037	0.00280742
0.8453	0.00303836	0.8453	0.00672546	0.8453	0.00656888	0.8453	0.00279949
0.848564	0.00302716	0.848564	0.00673932	0.848564	0.00657611	0.848564	0.002836
0.851828	0.00297915	0.851828	0.00670568	0.851828	0.00656715	0.851828	0.00287386
0.855091	0.00290624	0.855091	0.00664503	0.855091	0.00654166	0.855091	0.00282959
0.858355	0.00284443	0.858355	0.00664275	0.858355	0.00652366	0.858355	0.00283617
0.861619	0.00279605	0.861619	0.00663101	0.861619	0.00645919	0.861619	0.00284005
0.864883	0.00288864	0.864883	0.00665233	0.864883	0.00641263	0.864883	0.00281664
0.868146	0.00289076	0.868146	0.0066912	0.868146	0.00637239	0.868146	0.0028185
0.87141	0.00290039	0.87141	0.00673056	0.87141	0.00633937	0.87141	0.00273379
0.874674	0.00292946	0.874674	0.00673606	0.874674	0.00633867	0.874674	0.00263263
0.877937	0.0028972	0.877937	0.006755	0.877937	0.00628575	0.877937	0.00265073
0.881201	0.00287055	0.881201	0.00671721	0.881201	0.00622236	0.881201	0.00266964
0.884465	0.00284626	0.884465	0.00669556	0.884465	0.00622379	0.884465	0.00269197
0.887728	0.00285811	0.887728	0.0066902	0.887728	0.00626129	0.887728	0.00270383
0.890992	0.00282795	0.890992	0.00669835	0.890992	0.00626739	0.890992	0.00270971
0.894256	0.00280794	0.894256	0.00670621	0.894256	0.00621351	0.894256	0.00265226
0.89752	0.0028617	0.89752	0.00668278	0.89752	0.00615987	0.89752	0.00263081
0.900783	0.0028672	0.900783	0.00664811	0.900783	0.00609031	0.900783	0.00268754
0.904047	0.00288503	0.904047	0.00665135	0.904047	0.00604438	0.904047	0.00268559
0.907311	0.00285352	0.907311	0.00665452	0.907311	0.00601253	0.907311	0.00267102
0.910574	0.00272878	0.910574	0.00659088	0.910574	0.00598845	0.910574	0.00261227
0.913838	0.00275506	0.913838	0.00653039	0.913838	0.00598025	0.913838	0.00258087
0.917102	0.00272041	0.917102	0.0064502	0.917102	0.00587461	0.917102	0.00251615
0.920366	0.00278581	0.920366	0.00643317	0.920366	0.00583315	0.920366	0.00249535
0.923629	0.00276028	0.923629	0.00644692	0.923629	0.00578079	0.923629	0.00252845
0.926893	0.00274024	0.926893	0.00644403	0.926893	0.00578289	0.926893	0.00253105
0.930157	0.00272254	0.930157	0.00644743	0.930157	0.00575991	0.930157	0.00250378
0.93342	0.002759	0.93342	0.00648434	0.93342	0.00582348	0.93342	0.00247711
0.936684	0.00281143	0.936684	0.00650115	0.936684	0.00582571	0.936684	0.00245824
0.939948	0.00286294	0.939948	0.00647822	0.939948	0.00578516	0.939948	0.00245562
0.943211	0.00281224	0.943211	0.00648438	0.943211	0.00576909	0.943211	0.002402
0.946475	0.00278515	0.946475	0.00644135	0.946475	0.00578142	0.946475	0.00232944
0.949739	0.00277089	0.949739	0.00638551	0.949739	0.00579307	0.949739	0.00226825
0.953003	0.0027455	0.953003	0.00634767	0.953003	0.00577772	0.953003	0.00227994
0.956266	0.00282459	0.956266	0.00633444	0.956266	0.00572731	0.956266	0.00227408
0.95953	0.00283739	0.95953	0.00632473	0.95953	0.00573595	0.95953	0.002207
0.962794	0.00287743	0.962794	0.00631818	0.962794	0.00579568	0.962794	0.00212424
0.966057	0.00292089	0.966057	0.00632666	0.966057	0.00581057	0.966057	0.00203493
0.969321	0.00285345	0.969321	0.00631812	0.969321	0.00571238	0.969321	0.00197952
0.972585	0.00288453	0.972585	0.00630812	0.972585	0.0056203	0.972585	0.00193389
0.975849	0.00298086	0.975849	0.00628076	0.975849	0.00565114	0.975849	0.0019131
0.979112	0.00295114	0.979112	0.00624285	0.979112	0.00565049	0.979112	0.00191297
0.982376	0.00293549	0.982376	0.00625109	0.982376	0.00566082	0.982376	0.00191886
0.98564	0.00293599	0.98564	0.00618681	0.98564	0.00562691	0.98564	0.00195736
0.988903	0.00301321	0.988903	0.00614267	0.988903	0.00555531	0.988903	0.00194174
0.992167	0.00314578	0.992167	0.00613609	0.992167	0.00551592	0.992167	0.00190183
0.995431	0.00311827	0.995431	0.00610361	0.995431	0.00544431	0.995431	0.0019103
0.998695	0.0031683	0.998695	0.00610529	0.998695	0.00544264	0.998695	0.00189993
1.00196	0.00316975	1.00196	0.00608842	1.00196	0.00543084	1.00196	0.00191368
1.00522	0.00317041	1.00522	0.00601863	1.00522	0.00547298	1.00522	0.00190137
1.00849	0.0032029	1.00849	0.0059346	1.00849	0.00543679	1.00849	0.00189812
1.01175	0.00328772	1.01175	0.00584318	1.01175	0.00543416	1.01175	0.00188636
1.01501	0.00327859	1.01501	0.0058077	1.01501	0.00542131	1.01501	0.00182696
1.01828	0.00329081	1.01828	0.00580302	1.01828	0.00542471	1.01828	0.0018054
1.02154	0.00330881	1.02154	0.00578914	1.02154	0.00543627	1.02154	0.00174349
1.0248	0.00338375	1.0248	0.00574114	1.0248	0.00545191	1.0248	0.00175136
1.02807	0.00334095	1.02807	0.00571212	1.02807	0.00545549	1.02807	0.0017872
1.03133	0.00332503	1.03133	0.00572015	1.03133	0.00544188	1.03133	0.00181056
1.0346	0.00335387	1.0346	0.00574871	1.0346	0.00543715	1.0346	0.0017544
1.03786	0.00333939	1.03786	0.0057405	1.03786	0.00547812	1.03786	0.00176406
1.04112	0.00338834	1.04112	0.0056889	1.04112	0.00546455	1.04112	0.00179081
1.04439	0.00335838	1.04439	0.00566983	1.04439	0.00540061	1.04439	0.00182603
1.04765	0.00327298	1.04765	0.00565341	1.04765	0.00537885	1.04765	0.00186124
1.05091	0.00323355	1.05091	0.00561656	1.05091	0.0054301	1.05091	0.00187425
1.05418	0.00323353	1.05418	0.00558162	1.05418	0.00546188	1.05418	0.00188995
1.05744	0.00313264	1.05744	0.00556079	1.05744	0.00542357	1.05744	0.00188736
1.0607	0.00316158	1.0607	0.00560836	1.0607	0.00536554	1.0607	0.00182682
1.06397	0.00321651	1.06397	0.00560114	1.06397	0.00529869	1.06397	0.0017524
1.06723	0.00321129	1.06723	0.00564694	1.06723	0.00531243	1.06723	0.00171059
1.0705	0.00312727	1.0705	0.00566914	1.0705	0.00539771	1.0705	0.00168126
1.07376	0.00311076	1.07376	0.00566034	1.07376	0.00546207	1.07376	0.00171917
1.07702	0.00316018	1.07702	0.00572275	1.07702	0.00548478	1.07702	0.00173227
1.08029	0.00313337	1.08029	0.0057189	1.08029	0.00551305	1.08029	0.00176096
1.08355	0.00313698	1.08355	0.00574286	1.08355	0.00546068	1.08355	0.00175498
1.08681	0.00318901	1.08681	0.00574359	1.08681	0.00537465	1.08681	0.0017068
1.09008	0.00311598	1.09008	0.0057833	1.09008	0.00534667	1.09008	0.0017238
1.09334	0.00309864	1.09334	0.00578627	1.09334	0.00528801	1.09334	0.00171329
1.09661	0.00310089	1.09661	0.00573281	1.09661	0.00519795	1.09661	0.00168267
1.09987	0.00309898	1.09987	0.0057148	1.09987	0.00513433	1.09987	0.00167808
1.10313	0.00313417	1.10313	0.00574857	1.10313	0.005134	1.10313	0.00169238
1.1064	0.00316094	1.1064	0.00571417	1.1064	0.00509532	1.1064	0.00164673
1.10966	0.00314646	1.10966	0.0057295	1.10966	0.00504483	1.10966	0.00161749
1.11292	0.00316417	1.11292	0.00565714	1.11292	0.00500474	1.11292	0.0016097
1.11619	0.00313193	1.11619	0.00554364	1.11619	0.0049671	1.11619	0.00162481
1.11945	0.00315129	1.11945	0.00544913	1.11945	0.00491316	1.11945	0.00160866
1.12272	0.00319565	1.12272	0.00541995	1.12272	0.00484278	1.12272	0.00155779
1.12598	0.00326666	1.12598	0.00537457	1.12598	0.00479721	1.12598	0.00157482
1.12924	0.00328113	1.12924	0.00533075	1.12924	0.00469016	1.12924	0.0015468
1.13251	0.00335001	1.13251	0.00525087	1.13251	0.00465752	1.13251	0.00151682
1.13577	0.00331821	1.13577	0.00520516	1.13577	0.00463343	1.13577	0.00150182
1.13903	0.00338963	1.13903	0.00521053	1.13903	0.00461483	1.13903	0.00149912
1.1423	0.00333866	1.1423	0.00520605	1.1423	0.00459888	1.1423	0.00153036
1.14556	0.00321739	1.14556	0.00518707	1.14556	0.00460537	1.14556	0.00150245
1.14883	0.00315254	1.14883	0.00511299	1.14883	0.00456086	1.14883	0.00143929
1.15209	0.00313728	1.15209	0.005074	1.15209	0.00448107	1.15209	0.00140857
1.15535	0.00315494	1.15535	0.00505975	1.15535	0.00437636	1.15535	0.00137141
1.15862	0.00314123	1.15862	0.00503846	1.15862	0.00433463	1.15862	0.00138969
1.16188	0.00319082	1.16188	0.00501118	1.16188	0.00431434	1.16188	0.00128272
1.16514	0.00317746	1.16514	0.00489624	1.16514	0.00431154	1.16514	0.00121756
1.16841	0.00309476	1.16841	0.00486677	1.16841	0.00435348	1.16841	0.00125991
1.17167	0.00309818	1.17167	0.00484261	1.17167	0.00438234	1.17167	0.00124881
1.17493	0.00308517	1.17493	0.00481755	1.17493	0.00438211	1.17493	0.00116144
1.1782	0.00308048	1.1782	0.00485987	1.1782	0.00433962	1.1782	0.00111444
1.18146	0.00305702	1.18146	0.0048121	1.18146	0.00429465	1.18146	0.00106944
1.18473	0.0029846	1.18473	0.0047408	1.18473	0.00420153	1.18473	0.00104013
1.18799	0.0029751	1.18799	0.00474221	1.18799	0.00416163	1.18799	0.0010532
1.19125	0.00299102	1.19125	0.00468006	1.19125	0.00411424	1.19125	0.00105189
1.19452	0.00304015	1.19452	0.00463823	1.19452	0.00414636	1.19452	0.00104148
1.19778	0.00306975	1.19778	0.00466545	1.19778	0.00417654	1.19778	0.00102583
1.20104	0.00307112	1.20104	0.00471183	1.20104	0.00414991	1.20104	0.000997169
1.20431	0.00300554	1.20431	0.00474492	1.20431	0.00415538	1.20431	0.00099915
1.20757	0.00291256	1.20757	0.00475908	1.20757	0.00416606	1.20757	0.000932608
1.21084	0.00300857	1.21084	0.00470345	1.21084	0.00423706	1.21084	0.000917616
1.2141	0.00303484	1.2141	0.00471945	1.2141	0.00418224	1.2141	0.000956726
1.21736	0.00304612	1.21736	0.00470144	1.21736	0.00409268	1.21736	0.000922178
1.22063	0.00304776	1.22063	0.00468686	1.22063	0.00403817	1.22063	0.000885696
1.22389	0.00311511	1.22389	0.00466351	1.22389	0.00396716	1.22389	0.000814629
1.22715	0.00320324	1.22715	0.00462493	1.22715	0.00396937	1.22715	0.000827605
1.23042	0.00328624	1.23042	0.00465406	1.23042	0.0039665	1.23042	0.000845873
1.23368	0.00331904	1.23368	0.00466201	1.23368	0.00391585	1.23368	0.000826343
1.23695	0.00325101	1.23695	0.00463393	1.23695	0.00392621	1.23695	0.000821745
1.24021	0.00321914	1.24021	0.00457438	1.24021	0.00391583	1.24021	0.00076692
1.24347	0.00319781	1.24347	0.00453659	1.24347	0.00384711	1.24347	0.000818467
1.24674	0.00317106	1.24674	0.00455025	1.24674	0.00384363	1.24674	0.000888873
1.25	0.00322163	1.25	0.00458769	1.25	0.00381284	1.25	0.000841867
1.25326	0.00326995	1.25326	0.00461805	1.25326	0.00376295	1.25326	0.000805337
1.25653	0.00329521	1.25653	0.00461947	1.25653	0.00375152	1.25653	0.000781191
1.25979	0.00331353	1.25979	0.00458316	1.25979	0.00376453	1.25979	0.000791639
1.26305	0.00330162	1.26305	0.00451852	1.26305	0.0037483	1.26305	0.000834039
1.26632	0.00328709	1.26632	0.00445728	1.26632	0.00376883	1.26632	0.000888146
1.26958	0.00326369	1.26958	0.00444102	1.26958	0.00374419	1.26958	0.000894607
1.27285	0.00327312	1.27285	0.00445022	1.27285	0.00373605	1.27285	0.000873082
1.27611	0.0031731	1.27611	0.00449198	1.27611	0.00373311	1.27611	0.00083984
1.27937	0.00318007	1.27937	0.00446993	1.27937	0.00368099	1.27937	0.00080659
1.28264	0.00317258	1.28264	0.00445618	1.28264	0.00368925	1.28264	0.000781761
1.2859	0.00313118	1.2859	0.00438141	1.2859	0.00370503	1.2859	0.00075562
1.28916	0.00318417	1.28916	0.00434767	1.28916	0.00370383	1.28916	0.000775787
1.29243	0.00315085	1.29243	0.00438679	1.29243	0.00366954	1.29243	0.00077441
1.29569	0.00312191	1.29569	0.00436563	1.29569	0.00366008	1.29569	0.000668755
1.29896	0.00303427	1.29896	0.00437765	1.29896	0.00371766	1.29896	0.000619205
1.30222	0.00297957	1.30222	0.00436849	1.30222	0.00370681	1.30222	0.00060749
1.30548	0.00293769	1.30548	0.00430777	1.30548	0.00366852	1.30548	0.000628332
1.30875	0.0029709	1.30875	0.00428929	1.30875	0.00362945	1.30875	0.000628991
1.31201	0.00290788	1.31201	0.00426333	1.31201	0.00362077	1.31201	0.000622462
1.31527	0.00289497	1.31527	0.00428301	1.31527	0.003672	1.31527	0.000666171
1.31854	0.00295495	1.31854	0.00436096	1.31854	0.00362346	1.31854	0.000659037
1.3218	0.0030287	1.3218	0.00440924	1.3218	0.00359557	1.3218	0.000653198
1.32507	0.00301975	1.32507	0.00448085	1.32507	0.00362726	1.32507	0.000648641
1.32833	0.00304521	1.32833	0.00447039	1.32833	0.00360262	1.32833	0.00057235
1.33159	0.00302481	1.33159	0.00443791	1.33159	0.00359153	1.33159	0.000516268
1.33486	0.00305699	1.33486	0.00434815	1.33486	0.00357978	1.33486	0.00046539
1.33812	0.00299578	1.33812	0.00430086	1.33812	0.00355926	1.33812	0.000477148
1.34138	0.00295189	1.34138	0.00431211	1.34138	0.00356208	1.34138	0.000453671
1.34465	0.00295754	1.34465	0.00434844	1.34465	0.00358587	1.34465	0.000383241
1.34791	0.00301413	1.34791	0.00436929	1.34791	0.00357426	1.34791	0.000246981
1.35117	0.00299774	1.35117	0.00433639	1.35117	0.00356497	1.35117	0.00018766
1.35444	0.00293865	1.35444	0.00435014	1.35444	0.00360747	1.35444	0.000202657
1.3577	0.00300133	1.3577	0.00432886	1.3577	0.00353716	1.3577	0.000197432
1.36097	0.00304333	1.36097	0.00431007	1.36097	0.00350456	1.36097	0.000218949
1.36423	0.0030617	1.36423	0.00431309	1.36423	0.00347789	1.36423	0.000239171
1.36749	0.00308593	1.36749	0.00433838	1.36749	0.0034369	1.36749	0.000226788
1.37076	0.00304193	1.37076	0.00432362	1.37076	0.00340954	1.37076	0.000196793
1.37402	0.00294828	1.37402	0.00427714	1.37402	0.00336046	1.37402	0.000211152
1.37728	0.00296132	1.37728	0.00423421	1.37728	0.00339863	1.37728	0.000269208
1.38055	0.00297667	1.38055	0.00416402	1.38055	0.0034443	1.38055	0.000298566
1.38381	0.00295862	1.38381	0.00410309	1.38381	0.00352568	1.38381	0.000295967
1.38708	0.0029104	1.38708	0.00405981	1.38708	0.003601	1.38708	0.000279679
1.39034	0.00290882	1.39034	0.00406165	1.39034	0.00364749	1.39034	0.000276415
1.3936	0.00292611	1.3936	0.00404983	1.3936	0.00364318	1.3936	0.000275753
1.39687	0.00292062	1.39687	0.00393368	1.39687	0.00358773	1.39687	0.000245093
1.40013	0.00294656	1.40013	0.00384524	1.40013	0.00361904	1.40013	0.000256185
1.40339	0.00284529	1.40339	0.00376719	1.40339	0.0035944	1.40339	0.000280312
1.40666	0.00290328	1.40666	0.00371695	1.40666	0.0035231	1.40666	0.000264629
1.40992	0.00288732	1.40992	0.00372841	1.40992	0.00347934	1.40992	0.000271799
1.41319	0.00296161	1.41319	0.00361677	1.41319	0.00342967	1.41319	0.000299859
1.41645	0.0029066	1.41645	0.0035844	1.41645	0.00338551	1.41645	0.00027509
1.41971	0.00296041	1.41971	0.00357566	1.41971	0.00334929	1.41971	0.000290086
1.42298	0.00291969	1.42298	0.00356371	1.42298	0.00334435	1.42298	0.000354016
1.42624	0.00288671	1.42624	0.00355849	1.42624	0.00332841	1.42624	0.000399034
1.4295	0.00288273	1.4295	0.00351353	1.4295	0.00334069	1.4295	0.000460983
1.43277	0.00284135	1.43277	0.00348781	1.43277	0.0032914	1.43277	0.000492924
1.43603	0.00295167	1.43603	0.00342702	1.43603	0.00317584	1.43603	0.000450552
1.4393	0.00290825	1.4393	0.00338661	1.4393	0.00317718	1.4393	0.00045773
1.44256	0.0028673	1.44256	0.00338434	1.44256	0.00317446	1.44256	0.000467534
1.44582	0.00282811	1.44582	0.00330639	1.44582	0.00311905	1.44582	0.000519068
1.44909	0.00286589	1.44909	0.00322023	1.44909	0.00310116	1.44909	0.000547749
1.45235	0.00284877	1.45235	0.00314685	1.45235	0.00306348	1.45235	0.000553619
1.45561	0.00295586	1.45561	0.00314506	1.45561	0.00304977	1.45561	0.000519701
1.45888	0.00293321	1.45888	0.00316224	1.45888	0.00301078	1.45888	0.000481214
1.46214	0.00294558	1.46214	0.00316155	1.46214	0.00295132	1.46214	0.000496188
1.4654	0.00296167	1.4654	0.00315694	1.4654	0.00286313	1.4654	0.000543088
1.46867	0.00296446	1.46867	0.00318769	1.46867	0.00283855	1.46867	0.000556761
1.47193	0.0029006	1.47193	0.00318512	1.47193	0.00279915	1.47193	0.000518309
1.4752	0.00287932	1.4752	0.00316914	1.4752	0.00278567	1.4752	0.000422447
1.47846	0.00286901	1.47846	0.00318841	1.47846	0.00276601	1.47846	0.000373537
1.48172	0.00282227	1.48172	0.00316182	1.48172	0.00271695	1.48172	0.000346796
1.48499	0.00282983	1.48499	0.00312739	1.48499	0.00272443	1.48499	0.000341576
1.48825	0.00272361	1.48825	0.00309225	1.48825	0.0027498	1.48825	0.00031291
1.49151	0.00278082	1.49151	0.00309549	1.49151	0.00276424	1.49151	0.000272488
1.49478	0.00269466	1.49478	0.00314127	1.49478	0.00278675	1.49478	0.000212483
1.49804	0.0027353	1.49804	0.00315457	1.49804	0.00277633	1.49804	0.000197482
1.50131	0.00265055	1.50131	0.00315661	1.50131	0.00278311	1.50131	0.000187046
1.50457	0.0026946	1.50457	0.00312418	1.50457	0.00271811	1.50457	0.000168777
1.50783	0.00275636	1.50783	0.00308301	1.50783	0.0026546	1.50783	0.000113334
1.5111	0.00273695	1.5111	0.0031027	1.5111	0.00260535	1.5111	2.85387e-05
1.51436	0.00271071	1.51436	0.00307543	1.51436	0.002621	1.51436	1.67971e-05
1.51762	0.00269129	1.51762	0.00305366	1.51762	0.0026983	1.51762	2.11897e-06
1.52089	0.00271261	1.52089	0.00305627	1.52089	0.00267236	1.52089	6.47383e-05
1.52415	0.00259987	1.52415	0.00302985	1.52415	0.00268119	1.52415	0.000168445
1.52742	0.0025827	1.52742	0.00301378	1.52742	0.00267385	1.52742	0.000278667
1.53068	0.00259453	1.53068	0.00300191	1.53068	0.00263227	1.53068	0.000287816
1.53394	0.00259587	1.53394	0.00300308	1.53394	0.00260978	1.53394	0.000371951
1.53721	0.00255507	1.53721	0.00298185	1.53721	0.00263626	1.53721	0.00042284
1.54047	0.00258885	1.54047	0.00295602	1.54047	0.00265403	1.54047	0.000428733
1.54373	0.00267882	1.54373	0.00295471	1.54373	0.0026273	1.54373	0.000501823
1.547	0.00274492	1.547	0.00290041	1.547	0.00262455	1.547	0.000611444
1.55026	0.00278633	1.55026	0.002854	1.55026	0.00263338	1.55026	0.000660985
1.55352	0.00280277	1.55352	0.00280631	1.55352	0.00265997	1.55352	0.000687707
1.55679	0.00280962	1.55679	0.00279034	1.55679	0.0026647	1.55679	0.00061399
1.56005	0.00280898	1.56005	0.00280746	1.56005	0.00267013	1.56005	0.00058593
1.56332	0.00275585	1.56332	0.0028128	1.56332	0.00268577	1.56332	0.000577428
1.56658	0.00280275	1.56658	0.00276984	1.56658	0.00270572	1.56658	0.000634197
1.56984	0.00280548	1.56984	0.00269173	1.56984	0.00267367	1.56984	0.000622471
1.57311	0.0027029	1.57311	0.00260571	1.57311	0.00267033	1.57311	0.000606152
1.57637	0.00271125	1.57637	0.00257921	1.57637	0.00268123	1.57637	0.000595707
1.57963	0.00258446	1.57963	0.00256528	1.57963	0.00270663	1.57963	0.000591824
1.5829	0.00263689	1.5829	0.00255122	1.5829	0.00270867	1.5829	0.000623156
1.58616	0.00260243	1.58616	0.00250809	1.58616	0.00269985	1.58616	0.000709932
1.58943	0.00252263	1.58943	0.00251411	1.58943	0.00269161	1.58943	0.000723658
1.59269	0.00254059	1.59269	0.00246527	1.59269	0.00269721	1.59269	0.000694968
1.59595	0.00262861	1.59595	0.0024079	1.59595	0.00266987	1.59595	0.000735439
1.59922	0.00263965	1.59922	0.00240994	1.59922	0.00259661	1.59922	0.000745262
1.60248	0.00269144	1.60248	0.00236701	1.60248	0.00252135	1.60248	0.000753737
1.60574	0.00285459	1.60574	0.00231356	1.60574	0.00244347	1.60574	0.000685243
1.60901	0.00292688	1.60901	0.00232687	1.60901	0.00239815	1.60901	0.000659808
1.61227	0.00294953	1.61227	0.00234129	1.61227	0.00237549	1.61227	0.000706834
1.61554	0.00297167	1.61554	0.00232346	1.61554	0.00238995	1.61554	0.000666422
1.6188	0.00302581	1.6188	0.00235254	1.6188	0.00239909	1.6188	0.000665773
1.62206	0.00294033	1.62206	0.00236174	1.62206	0.00235753	1.62206	0.000685319
1.62533	0.00292808	1.62533	0.00231138	1.62533	0.00230376	1.62533	0.000699668
1.62859	0.00279176	1.62859	0.00229674	1.62859	0.00226904	1.62859	0.000644242
1.63185	0.00279431	1.63185	0.00232715	1.63185	0.00223906	1.63185	0.000649523
1.63512	0.00282382	1.63512	0.00229398	1.63512	0.00217277	1.63512	0.00062342
1.63838	0.00285744	1.63838	0.00223514	1.63838	0.00213177	1.63838	0.000631251
1.64164	0.00286847	1.64164	0.00220593	1.64164	0.00214146	1.64164	0.000638427
1.64491	0.00293254	1.64491	0.00213692	1.64491	0.00209086	1.64491	0.000695239
1.64817	0.00289466	1.64817	0.00210778	1.64817	0.00205723	1.64817	0.000741569
1.65144	0.00291886	1.65144	0.0021727	1.65144	0.00201895	1.65144	0.000744146
1.6547	0.00303182	1.6547	0.00221238	1.6547	0.00196701	1.6547	0.000763101
1.65796	0.00302363	1.65796	0.00222689	1.65796	0.00186241	1.65796	0.000722673
1.66123	0.00312496	1.66123	0.00220833	1.66123	0.00180221	1.66123	0.000732446
1.66449	0.00313999	1.66449	0.00221179	1.66449	0.00172634	1.66449	0.000731767
1.66775	0.00315933	1.66775	0.00218595	1.66775	0.00169226	1.66775	0.000713485
1.67102	0.0031979	1.67102	0.00217076	1.67102	0.0017033	1.67102	0.000761753
1.67428	0.00314126	1.67428	0.00217726	1.67428	0.00164442	1.67428	0.000787191
1.67755	0.00315436	1.67755	0.00219952	1.67755	0.00169575	1.67755	0.000790444
1.68081	0.00309577	1.68081	0.00213977	1.68081	0.00169719	1.68081	0.000777354
1.68407	0.00311559	1.68407	0.00211843	1.68407	0.0017096	1.68407	0.000759707
1.68734	0.00307442	1.68734	0.00216723	1.68734	0.00175073	1.68734	0.000774695
1.6906	0.00301262	1.6906	0.00220498	1.6906	0.00174327	1.6906	0.000789727
1.69386	0.00296782	1.69386	0.0022104	1.69386	0.00180555	1.69386	0.000787065
1.69713	0.00298165	1.69713	0.00221317	1.69713	0.00178635	1.69713	0.000816393
1.70039	0.00295353	1.70039	0.00216826	1.70039	0.0017124	1.70039	0.000759595
1.70366	0.00296588	1.70366	0.00213653	1.70366	0.00170629	1.70366	0.000750471
1.70692	0.002992	1.70692	0.00217836	1.70692	0.00173633	1.70692	0.000749794
1.71018	0.00306066	1.71018	0.00217042	1.71018	0.00171093	1.71018	0.000775851
1.71345	0.00304631	1.71345	0.00207373	1.71345	0.00167866	1.71345	0.000809092
1.71671	0.00303951	1.71671	0.00204935	1.71671	0.00164365	1.71671	0.000846264
1.71997	0.00302862	1.71997	0.00204742	1.71997	0.00154371	1.71997	0.00091539
1.72324	0.00307146	1.72324	0.00203024	1.72324	0.00151081	1.72324	0.000983201
1.7265	0.00303169	1.7265	0.00206208	1.7265	0.00150741	1.7265	0.00103274
1.72977	0.00307842	1.72977	0.00209451	1.72977	0.00151089	1.72977	0.000993597
1.73303	0.00312386	1.73303	0.0020382	1.73303	0.00146506	1.73303	0.00101315
1.73629	0.00310324	1.73629	0.00196139	1.73629	0.00143357	1.73629	0.000992212
1.73956	0.00316916	1.73956	0.00189116	1.73956	0.00145959	1.73956	0.0010352
1.74282	0.00315757	1.74282	0.0018773	1.74282	0.0014261	1.74282	0.000994698
1.74608	0.00306678	1.74608	0.00184356	1.74608	0.00140424	1.74608	0.000993407
1.74935	0.00308128	1.74935	0.00184568	1.74935	0.00137205	1.74935	0.00101493
1.75261	0.00307734	1.75261	0.00183108	1.75261	0.0013385	1.75261	0.000936643
1.75587	0.00304973	1.75587	0.0018132	1.75587	0.00132347	1.75587	0.000877948
1.75914	0.00305255	1.75914	0.00185292	1.75914	0.00123322	1.75914	0.000864288
1.7624	0.00312291	1.7624	0.00190398	1.7624	0.00120451	1.7624	0.000867558
1.76567	0.00308236	1.76567	0.00192266	1.76567	0.00123807	1.76567	0.00088522
1.76893	0.00299764	1.76893	0.00185264	1.76893	0.00122915	1.76893	0.000915855
1.77219	0.00294637	1.77219	0.00175663	1.77219	0.00128315	1.77219	0.000900164
1.77546	0.00295553	1.77546	0.00172884	1.77546	0.00123461	1.77546	0.000928225
1.77872	0.00299664	1.77872	0.00170891	1.77872	0.00124697	1.77872	0.000932825
1.78198	0.00303179	1.78198	0.00160555	1.78198	0.00129697	1.78198	0.000983739
1.78525	0.00310053	1.78525	0.00156979	1.78525	0.00130722	1.78525	0.000996798
1.78851	0.00303308	1.78851	0.0015433	1.78851	0.00129903	1.78851	0.000995528
1.79178	0.00306054	1.79178	0.00154602	1.79178	0.00133806	1.79178	0.000953159
1.79504	0.00306122	1.79504	0.00160236	1.79504	0.00131413	1.79504	0.000917924
1.7983	0.00309212	1.7983	0.00168984	1.7983	0.00123548	1.7983	0.000931669
1.80157	0.00309291	1.80157	0.00169647	1.80157	0.00121499	1.80157	0.000925837
1.80483	0.0030368	1.80483	0.00164215	1.80483	0.00116298	1.80483	0.000903692
1.80809	0.00300846	1.80809	0.00155867	1.80809	0.00121495	1.80809	0.000855414
1.81136	0.00299059	1.81136	0.0014957	1.81136	0.00115952	1.81136	0.000886731
1.81462	0.00298232	1.81462	0.00147452	1.81462	0.00118479	1.81462	0.000906308
1.81789	0.00298023	1.81789	0.00148843	1.81789	0.00116904	1.81789	0.000966371
1.82115	0.00297331	1.82115	0.0014944	1.82115	0.00116491	1.82115	0.000989906
1.82441	0.00295458	1.82441	0.0014713	1.82441	0.00118747	1.82441	0.000989955
1.82768	0.00304878	1.82768	0.00143224	1.82768	0.00119359	1.82768	0.00101672
1.83094	0.00304453	1.83094	0.00138916	1.83094	0.00120318	1.83094	0.00099127
1.8342	0.00303682	1.8342	0.00134884	1.8342	0.00119226	1.8342	0.00106898
1.83747	0.00300178	1.83747	0.00130576	1.83747	0.00120803	1.83747	0.00115582
1.84073	0.00300586	1.84073	0.00126542	1.84073	0.00121964	1.84073	0.00110554
1.84399	0.00296646	1.84399	0.00121708	1.84399	0.00120385	1.84399	0.00107157
1.84726	0.0029562	1.84726	0.00122369	1.84726	0.00115389	1.84726	0.00104215
1.85052	0.00301047	1.85052	0.00127071	1.85052	0.0011183	1.85052	0.0010487
1.85379	0.00307314	1.85379	0.00128331	1.85379	0.00106841	1.85379	0.00107876
1.85705	0.00305226	1.85705	0.00126209	1.85705	0.00103974	1.85705	0.00105463
1.86031	0.00302724	1.86031	0.00123754	1.86031	0.000999995	1.86031	0.00102659
1.86358	0.00294941	1.86358	0.0012428	1.86358	0.000916479	1.86358	0.000980924
1.86684	0.00285862	1.86684	0.00124277	1.86684	0.000884983	1.86684	0.00102796
1.8701	0.00288468	1.8701	0.00122422	1.8701	0.000891117	1.8701	0.00106585
1.87337	0.0028906	1.87337	0.00122354	1.87337	0.000893802	1.87337	0.00119308
1.87663	0.00286299	1.87663	0.00116194	1.87663	0.000888331	1.87663	0.00124266
1.8799	0.00282449	1.8799	0.00103609	1.8799	0.000943091	1.8799	0.00126228
1.88316	0.00285007	1.88316	0.00100697	1.88316	0.00101151	1.88316	0.00128773
1.88642	0.00290391	1.88642	0.000994357	1.88642	0.00100329	1.88642	0.0013158
1.88969	0.00298861	1.88969	0.001007	1.88969	0.000917829	1.88969	0.00135629
1.89295	0.00288121	1.89295	0.000999074	1.89295	0.000916459	1.89295	0.00135116
1.89621	0.00290536	1.89621	0.000982506	1.89621	0.000873384	1.89621	0.001316
1.89948	0.0028825	1.89948	0.00098582	1.89948	0.000804336	1.89948	0.00128989
1.90274	0.00280758	1.90274	0.00103024	1.90274	0.00078036	1.90274	0.00123899
1.90601	0.00282752	1.90601	0.00102024	1.90601	0.000809772	1.90601	0.00124751
1.90927	0.00286318	1.90927	0.000994357	1.90927	0.000794083	1.90927	0.00121494
1.91253	0.00289568	1.91253	0.00103745	1.91253	0.000731826	1.91253	0.0012652
1.9158	0.00285377	1.9158	0.00106788	1.9158	0.000664108	1.9158	0.00126906
1.91906	0.00302606	1.91906	0.00105399	1.91906	0.000565565	1.91906	0.00123963
1.92232	0.00303439	1.92232	0.000998931	1.92232	0.000498521	1.92232	0.00131731
1.92559	0.0030626	1.92559	0.000974365	1.92559	0.000526594	1.92559	0.00135653
1.92885	0.00304609	1.92885	0.000922042	1.92885	0.000493044	1.92885	0.00137362
1.93211	0.0030517	1.93211	0.000866419	1.93211	0.0004732	1.93211	0.00138541
1.93538	0.00311791	1.93538	0.000822729	1.93538	0.000467055	1.93538	0.00137954
1.93864	0.00319736	1.93864	0.000828751	1.93864	0.000461565	1.93864	0.00141544
1.94191	0.00319344	1.94191	0.000800968	1.94191	0.000436932	1.94191	0.00143817
1.94517	0.00324304	1.94517	0.000826829	1.94517	0.000425988	1.94517	0.00147795
1.94843	0.0033527	1.94843	0.00084802	1.94843	0.000389745	1.94843	0.00145242
1.9517	0.0033508	1.9517	0.000817531	1.9517	0.000312449	1.9517	0.00137273
1.95496	0.00334214	1.95496	0.00078506	1.95496	0.000224209	1.95496	0.00128923
1.95822	0.00341112	1.95822	0.000785727	1.95822	0.00020164	1.95822	0.0012691
1.96149	0.0034162	1.96149	0.000783689	1.96149	0.000190005	1.96149	0.00125533
1.96475	0.00342098	1.96475	0.000731318	1.96475	0.000122965	1.96475	0.00122858
1.96802	0.00336953	1.96802	0.000736005	1.96802	0.000128444	1.96802	0.00124356
1.97128	0.00327082	1.97128	0.000758517	1.97128	0.000110655	1.97128	0.00118544
1.97454	0.00334256	1.97454	0.000785673	1.97454	0.000101081	1.97454	0.00119521
1.97781	0.00334388	1.97781	0.000804925	1.97781	0.000108607	1.97781	0.00128132
1.98107	0.00329846	1.98107	0.000759219	1.98107	0.000171537	1.98107	0.00130219
1.98433	0.00331373	1.98433	0.000722085	1.98433	0.000157171	1.98433	0.00140915
1.9876	0.00337599	1.9876	0.000690266	1.9876	4.56658e-05	1.9876	0.00149784
1.99086	0.00333483	1.99086	0.00066114	1.99086	1.8985e-05	1.99086	0.00153634
1.99413	0.00338992	1.99413	0.000609438	1.99413	6.3451e-05	1.99413	0.00154427
1.99739	0.0034214	1.99739	0.000586904	1.99739	5.72962e-05	1.99739	0.00154049
2.00065	0.00335792	2.00065	0.000598189	2.00065	0.000127767	2.00065	0.00153076
2.00392	0.0032975	2.00392	0.000603528	2.00392	0.000161976	2.00392	0.00154904
2.00718	0.00319296	2.00718	0.000600255	2.00718	0.000120929	2.00718	0.00157845
2.01044	0.00313979	2.01044	0.000573747	2.01044	0.000135992	2.01044	0.00159151
2.01371	0.00312319	2.01371	0.000571076	2.01371	0.000164051	2.01371	0.00159225
2.01697	0.00307779	2.01697	0.000556452	2.01697	0.000140095	2.01697	0.00159746
2.02023	0.00302937	2.02023	0.000492814	2.02023	8.60388e-05	2.02023	0.00161893
2.0235	0.00304331	2.0235	0.000472303	2.0235	0.000102463	2.0235	0.00165037
2.02676	0.00299789	2.02676	0.000428582	2.02676	0.000136679	2.02676	0.00165685
2.03003	0.00292614	2.03003	0.000383525	2.03003	0.000104518	2.03003	0.0016672
2.03329	0.0029543	2.03329	0.000399425	2.03329	0.000105893	2.03329	0.00175666
2.03655	0.00295649	2.03655	0.00040672	2.03655	9.56313e-05	2.03655	0.00181797
2.03982	0.00293865	2.03982	0.000349075	2.03982	4.02026e-05	2.03982	0.0018361
2.04308	0.00295978	2.04308	0.000352396	2.04308	1.38561e-05	2.04308	0.0018394
2.04634	0.0029438	2.04634	0.000338482	2.04634	4.94401e-05	2.04634	0.00187268
2.04961	0.00291114	2.04961	0.000331186	2.04961	7.81828e-05	2.04961	0.00188848
2.05287	0.00291685	2.05287	0.000329194	2.05287	2.20692e-05	2.05287	0.00191926
2.05614	0.00293822	2.05614	0.000325886	2.05614	5.62867e-05	2.05614	0.00195909
2.0594	0.00287763	2.0594	0.00028081	2.0594	7.34001e-05	2.0594	0.00193431
2.06266	0.00295627	2.06266	0.000311289	2.06266	0.000115154	2.06266	0.00197159
2.06593	0.00297414	2.06593	0.000265575	2.06593	0.000173342	2.06593	0.00199643
2.06919	0.0029926	2.06919	0.000221187	2.06919	0.000139119	2.06919	0.00197029
2.07245	0.00298518	2.07245	0.000227815	2.07245	0.000115847	2.07245	0.00200605
2.07572	0.00287204	2.07572	0.000150281	2.07572	0.000120639	2.07572	0.00202285
2.07898	0.0029568	2.07898	0.000107202	2.07898	9.87296e-05	2.07898	0.00198618
2.08225	0.00292714	2.08225	8.86425e-05	2.08225	0.000167171	2.08225	0.00197104
2.08551	0.00293935	2.08551	6.27916e-05	2.08551	0.000215773	2.08551	0.00194095
2.08877	0.00299324	2.08877	3.81135e-06	2.08877	0.000226024	2.08877	0.00192721
2.09204	0.00302211	2.09204	9.11246e-06	2.09204	0.000232169	2.09204	0.00191727
2.0953	0.00310676	2.0953	7.12466e-06	2.0953	0.000293068	2.0953	0.00191458
2.09856	0.00311028	2.09856	6.79168e-06	2.09856	0.000372437	2.09856	0.00194131
2.10183	0.00307323	2.10183	7.78814e-06	2.10183	0.000388877	2.10183	0.00197269
2.10509	0.00300569	2.10509	3.09816e-05	2.10509	0.000423757	2.10509	0.00197586
2.10836	0.00302376	2.10836	3.23062e-05	2.10836	0.000481894	2.10836	0.00197004
2.11162	0.00307163	2.11162	2.26966e-05	2.11162	0.00049491	2.11162	0.00195977
2.11488	0.00300706	2.11488	5.51686e-05	2.11488	0.000532539	2.11488	0.00194084
2.11815	0.00301117	2.11815	6.84214e-05	2.11815	0.000522269	2.11815	0.00192057
2.12141	0.00301106	2.12141	8.03498e-05	2.12141	0.00048396	2.12141	0.00191992
2.12467	0.00294016	2.12467	8.49915e-05	2.12467	0.000499695	2.12467	0.00198131
2.12794	0.00293314	2.12794	0.000100894	2.12794	0.000520212	2.12794	0.00200677
2.1312	0.00295391	2.1312	0.000159208	2.1312	0.000535246	2.1312	0.00197216
2.13446	0.00302628	2.13446	0.000224151	2.13446	0.000635831	2.13446	0.00198252
2.13773	0.00310567	2.13773	0.00027717	2.13773	0.000676176	2.13773	0.00194847
2.14099	0.00311606	2.14099	0.000277172	2.14099	0.00073634	2.14099	0.0019184
2.14426	0.00307617	2.14426	0.000366648	2.14426	0.000742473	2.14426	0.00186681
2.14752	0.00310088	2.14752	0.000401112	2.14752	0.000739639	2.14752	0.00178401
2.15078	0.00304771	2.15078	0.000434916	2.15078	0.000768313	2.15078	0.00179846
2.15405	0.00305919	2.15405	0.000462076	2.15405	0.000814762	2.15405	0.00178353
2.15731	0.00306686	2.15731	0.000410386	2.15731	0.000859917	2.15731	0.0017223
2.16057	0.00299941	2.16057	0.000478019	2.16057	0.000900334	2.16057	0.00173014
2.16384	0.00299545	2.16384	0.000503208	2.16384	0.000891511	2.16384	0.00180977
2.1671	0.00295838	2.1671	0.000500576	2.1671	0.00088393	2.1671	0.00183466
2.17037	0.00294918	2.17037	0.000484024	2.17037	0.000889392	2.17037	0.00181837
2.17363	0.00301344	2.17363	0.00050721	2.17363	0.000950294	2.17363	0.00184783
2.17689	0.00297353	2.17689	0.000560211	2.17689	0.000981058	2.17689	0.00190072
2.18016	0.00302359	2.18016	0.00059664	2.18016	0.000963992	2.18016	0.00188775
2.18342	0.00306205	2.18342	0.000653595	2.18342	0.000933907	2.18342	0.00185517
2.18668	0.00304749	2.18668	0.000708582	2.18668	0.000956528	2.18668	0.00184487
2.18995	0.00309484	2.18995	0.000763583	2.18995	0.00094908	2.18995	0.00184428
2.19321	0.00307531	2.19321	0.000786097	2.19321	0.00093608	2.19321	0.00186911
2.19648	0.00314546	2.19648	0.000817918	2.19648	0.000919629	2.19648	0.00188802
2.19974	0.00316411	2.19974	0.000849096	2.19974	0.000927188	2.19974	0.00191616
2.203	0.00315862	2.203	0.000827209	2.203	0.00094229	2.203	0.0019097
2.20627	0.00320339	2.20627	0.00084643	2.20627	0.00094779	2.20627	0.00188687
2.20953	0.00314301	2.20953	0.000816623	2.20953	0.000933431	2.20953	0.0018718
2.21279	0.00311742	2.21279	0.000741083	2.21279	0.000971724	2.21279	0.00187694
2.21606	0.00308378	2.21606	0.000729826	2.21606	0.000947765	2.21606	0.00186978
2.21932	0.00298818	2.21932	0.000765591	2.21932	0.000931404	2.21932	0.00188751
2.22258	0.00299151	2.22258	0.000816037	2.22258	0.000907488	2.22258	0.00188696
2.22585	0.00302729	2.22585	0.000823339	2.22585	0.000889014	2.22585	0.00189613
2.22911	0.00300173	2.22911	0.000816739	2.22911	0.000892468	2.22911	0.00189282
2.23238	0.00297558	2.23238	0.000822694	2.23238	0.000921241	2.23238	0.00188879
2.23564	0.00295089	2.23564	0.00083203	2.23564	0.000905545	2.23564	0.00186532
2.2389	0.00300121	2.2389	0.000840671	2.2389	0.0008843	2.2389	0.00189799
2.24217	0.00301018	2.24217	0.00081145	2.24217	0.000883583	2.24217	0.00198215
2.24543	0.0029949	2.24543	0.000838655	2.24543	0.000932803	2.24543	0.00201407
2.24869	0.00300641	2.24869	0.000866566	2.24869	0.000989683	2.24869	0.0020572
2.25196	0.00302369	2.25196	0.000897071	2.25196	0.000994574	2.25196	0.00211143
2.25522	0.00293393	2.25522	0.000873245	2.25522	0.000997281	2.25522	0.00206501
2.25849	0.00296703	2.25849	0.000840787	2.25849	0.000994545	2.25849	0.00196435
2.26175	0.00283616	2.26175	0.000818304	2.26175	0.000943964	2.26175	0.00196363
2.26501	0.00282976	2.26501	0.000825619	2.26501	0.000982285	2.26501	0.00194199
2.26828	0.00290616	2.26828	0.000805067	2.26828	0.000995299	2.26828	0.00198298
2.27154	0.00291916	2.27154	0.000768628	2.27154	0.00101445	2.27154	0.00203137
2.2748	0.0028633	2.2748	0.000744074	2.2748	0.00106439	2.2748	0.0020124
2.27807	0.00279513	2.27807	0.000775904	2.27807	0.00106852	2.27807	0.00199019
2.28133	0.00277447	2.28133	0.000780535	2.28133	0.001102	2.28133	0.00201617
2.2846	0.00272216	2.2846	0.000752021	2.2846	0.00112179	2.2846	0.00204943
2.28786	0.00268202	2.28786	0.00077916	2.28786	0.00109647	2.28786	0.00204283
2.29112	0.00271017	2.29112	0.000814298	2.29112	0.00108689	2.29112	0.00205142
2.29439	0.00277631	2.29439	0.000895903	2.29439	0.0010636	2.29439	0.0020783
2.29765	0.00276924	2.29765	0.000924469	2.29765	0.0010732	2.29765	0.00213324
2.30091	0.00272023	2.30091	0.000872789	2.30091	0.00104988	2.30091	0.00214952
2.30418	0.00270243	2.30418	0.000840202	2.30418	0.00102179	2.30418	0.0021905
2.30744	0.00270253	2.30744	0.000825602	2.30744	0.00104164	2.30744	0.002203
2.3107	0.0027446	2.3107	0.00087928	2.3107	0.00109438	2.3107	0.00220294
2.31397	0.00276732	2.31397	0.000875289	2.31397	0.00111492	2.31397	0.00219327
2.31723	0.00276117	2.31723	0.000921002	2.31723	0.0011423	2.31723	0.00222849
2.3205	0.00274946	2.3205	0.000988552	2.3205	0.00116695	2.3205	0.00228188
2.32376	0.00274194	2.32376	0.000973297	2.32376	0.00118612	2.32376	0.00218787
2.32702	0.00286245	2.32702	0.000986542	2.32702	0.00120518	2.32702	0.00213893
2.33029	0.00286877	2.33029	0.00101702	2.33029	0.00122012	2.33029	0.00214597
2.33355	0.00293285	2.33355	0.00100839	2.33355	0.00122347	2.33355	0.00215579
2.33681	0.00298451	2.33681	0.00108068	2.33681	0.00120163	2.33681	0.00222379
2.34008	0.00294593	2.34008	0.00114165	2.34008	0.00119614	2.34008	0.00229767
2.34334	0.00295713	2.34334	0.00113629	2.34334	0.00122679	2.34334	0.0023401
2.34661	0.00296428	2.34661	0.00111709	2.34661	0.00119668	2.34661	0.00234475
2.34987	0.00295403	2.34987	0.00119401	2.34987	0.00116802	2.34987	0.00230493
2.35313	0.00292592	2.35313	0.00124439	2.35313	0.00112897	2.35313	0.00228595
2.3564	0.00295354	2.3564	0.00126629	2.3564	0.0011104	2.3564	0.00226438
2.35966	0.00295072	2.35966	0.00122848	2.35966	0.00116715	2.35966	0.00228784
2.36292	0.00289211	2.36292	0.00123509	2.36292	0.00120892	2.36292	0.00230437
2.36619	0.00292649	2.36619	0.00129285	2.36619	0.00120896	2.36619	0.00228419
2.36945	0.00297418	2.36945	0.00129424	2.36945	0.00125133	2.36945	0.00229734
2.37272	0.00294822	2.37272	0.0013685	2.37272	0.00124791	2.37272	0.0022882
2.37598	0.00288567	2.37598	0.00141685	2.37598	0.00131162	2.37598	0.00227444
2.37924	0.00287461	2.37924	0.00143337	2.37924	0.00133555	2.37924	0.00223263
2.38251	0.00295152	2.38251	0.00150893	2.38251	0.00138685	2.38251	0.0022033
2.38577	0.00301969	2.38577	0.00157331	2.38577	0.00146689	2.38577	0.00222431
2.38903	0.00300989	2.38903	0.0015998	2.38903	0.00151542	2.38903	0.00228817
2.3923	0.0030147	2.3923	0.00158386	2.3923	0.00144971	2.3923	0.00233265
2.39556	0.00298033	2.39556	0.00159382	2.39556	0.00142439	2.39556	0.00231704
2.39883	0.00302228	2.39883	0.00157848	2.39883	0.00142711	2.39883	0.00231183
2.40209	0.00299051	2.40209	0.00163224	2.40209	0.00143333	2.40209	0.00227463
2.40535	0.00298506	2.40535	0.00164748	2.40535	0.00140257	2.40535	0.00231977
2.40862	0.00286749	2.40862	0.00163482	2.40862	0.0013356	2.40862	0.00237413
2.41188	0.00292257	2.41188	0.00167714	2.41188	0.00130762	2.41188	0.00237038
2.41514	0.00289082	2.41514	0.00170696	2.41514	0.00135552	2.41514	0.00235192
2.41841	0.00294402	2.41841	0.00169625	2.41841	0.00135208	2.41841	0.00236489
2.42167	0.00289711	2.42167	0.00170958	2.42167	0.00136513	2.42167	0.00236617
2.42493	0.00290934	2.42493	0.00173945	2.42493	0.00137208	2.42493	0.00236815
2.4282	0.00289143	2.4282	0.00174541	2.4282	0.00142483	2.4282	0.00241117
2.43146	0.00294522	2.43146	0.00171761	2.43146	0.00149453	2.43146	0.00246486
2.43473	0.00291913	2.43473	0.00171626	2.43473	0.00161698	2.43473	0.00253796
2.43799	0.00295419	2.43799	0.00172615	2.43799	0.00161368	2.43799	0.00263134
2.44125	0.00302454	2.44125	0.0017878	2.44125	0.00161018	2.44125	0.00260138
2.44452	0.00310584	2.44452	0.00183696	2.44452	0.00156292	2.44452	0.00252549
2.44778	0.00309241	2.44778	0.00185085	2.44778	0.00161082	2.44778	0.00250919
2.45104	0.00301395	2.45104	0.0019171	2.45104	0.00162994	2.45104	0.00245242
2.45431	0.0030523	2.45431	0.00189393	2.45431	0.001654	2.45431	0.00244859
2.45757	0.00309785	2.45757	0.00187999	2.45757	0.00162525	2.45757	0.00250816
2.46084	0.00315778	2.46084	0.00191773	2.46084	0.00159238	2.46084	0.00248787
2.4641	0.0031414	2.4641	0.00187592	2.4641	0.00156366	2.4641	0.00254527
2.46736	0.0031543	2.46736	0.00188371	2.46736	0.00153007	2.46736	0.00256811
2.47063	0.00318331	2.47063	0.00194199	2.47063	0.00150063	2.47063	0.00252501
2.47389	0.00315658	2.47389	0.00199231	2.47389	0.00155403	2.47389	0.00249692
2.47715	0.00317297	2.47715	0.00202934	2.47715	0.00156971	2.47715	0.00252293
2.48042	0.00314253	2.48042	0.00202873	2.48042	0.00158748	2.48042	0.0025439
2.48368	0.00318454	2.48368	0.00197113	2.48368	0.00162789	2.48368	0.00253945
2.48695	0.00316701	2.48695	0.00200501	2.48695	0.00161486	2.48695	0.00254282
2.49021	0.00318542	2.49021	0.00203425	2.49021	0.00165385	2.49021	0.00249774
2.49347	0.00311161	2.49347	0.00200984	2.49347	0.00163953	2.49347	0.00252124
2.49674	0.00308757	2.49674	0.00201124	2.49674	0.00163952	2.49674	0.00256959
2.5	0.00300474	2.5	0.00202456	2.5	0.00168671	2.5	0.00254544
2.50326	0.00299714	2.50326	0.00204037	2.50326	0.00172379	2.50326	0.00258927
2.50653	0.00305586	2.50653	0.00204555	2.50653	0.00171224	2.50653	0.002605
2.50979	0.0030929	2.50979	0.00211375	2.50979	0.00168065	2.50979	0.00267283
2.51305	0.00309355	2.51305	0.00212435	2.51305	0.00160403	2.51305	0.00268041
2.51632	0.00307212	2.51632	0.00213969	2.51632	0.00153698	2.51632	0.00267257
2.51958	0.00304742	2.51958	0.00211791	2.51958	0.00158276	2.51958	0.00267987
2.52285	0.00292394	2.52285	0.00213851	2.52285	0.00156437	2.52285	0.00271469
2.52611	0.00286127	2.52611	0.00219149	2.52611	0.001602	2.52611	0.00274439
2.52937	0.00286451	2.52937	0.0022484	2.52937	0.00154311	2.52937	0.00280839
2.53264	0.00284445	2.53264	0.00225367	2.53264	0.00152954	2.53264	0.00289655
2.5359	0.0028589	2.5359	0.00231064	2.5359	0.00150758	2.5359	0.0029586
2.53916	0.00283543	2.53916	0.00237017	2.53916	0.00153767	2.53916	0.00291799
2.54243	0.00280115	2.54243	0.00237885	2.54243	0.00159036	2.54243	0.0029297
2.54569	0.00277134	2.54569	0.00245972	2.54569	0.00161836	2.54569	0.00294546
2.54896	0.00270695	2.54896	0.00249364	2.54896	0.00164386	2.54896	0.00294348
2.55222	0.00270497	2.55222	0.0024698	2.55222	0.00169863	2.55222	0.00300948
2.55548	0.00266083	2.55548	0.00246521	2.55548	0.00170464	2.55548	0.00311527
2.55875	0.00261405	2.55875	0.00248444	2.55875	0.00173132	2.55875	0.00314076
2.56201	0.00262594	2.56201	0.00252424	2.56201	0.00176149	2.56201	0.00309707
2.56527	0.00262462	2.56527	0.0025679	2.56527	0.00172378	2.56527	0.00308867
2.56854	0.00266064	2.56854	0.00259567	2.56854	0.0017806	2.56854	0.00308402
2.5718	0.00269857	2.5718	0.00262419	2.5718	0.00181766	2.5718	0.00309708
2.57507	0.00277736	2.57507	0.00265662	2.57507	0.00185796	2.57507	0.00307546
2.57833	0.00276698	2.57833	0.00269974	2.57833	0.00187373	2.57833	0.00300505
2.58159	0.00275285	2.58159	0.00274884	2.58159	0.00184296	2.58159	0.0029751
2.58486	0.00280795	2.58486	0.00272964	2.58486	0.00183473	2.58486	0.0029384
2.58812	0.00274413	2.58812	0.00271972	2.58812	0.00190651	2.58812	0.00293382
2.59138	0.00274408	2.59138	0.00267599	2.59138	0.00196612	2.59138	0.0028609
2.59465	0.00274494	2.59465	0.00268325	2.59465	0.0020263	2.59465	0.00284809
2.59791	0.00280366	2.59791	0.00270305	2.59791	0.00206406	2.59791	0.00281294
2.60117	0.00282841	2.60117	0.0027831	2.60117	0.00210659	2.60117	0.00277188
2.60444	0.002897	2.60444	0.00279373	2.60444	0.00214292	2.60444	0.0027934
2.6077	0.00294241	2.6077	0.00274396	2.6077	0.0021402	2.6077	0.00281609
2.61097	0.00292244	2.61097	0.00269698	2.61097	0.00214421	2.61097	0.00277817
2.61423	0.00300845	2.61423	0.00266065	2.61423	0.00210643	2.61423	0.00278391
2.61749	0.00300428	2.61749	0.002556	2.61749	0.00215153	2.61749	0.00278114
2.62076	0.00305593	2.62076	0.00252419	2.62076	0.00213985	2.62076	0.00280397
2.62402	0.00299526	2.62402	0.00253086	2.62402	0.00213852	2.62402	0.00282815
2.62728	0.00301199	2.62728	0.00249659	2.62728	0.00213457	2.62728	0.00279289
2.63055	0.00305539	2.63055	0.00244567	2.63055	0.00213379	2.63055	0.00278703
2.63381	0.00310925	2.63381	0.00247497	2.63381	0.00209543	2.63381	0.00271111
2.63708	0.00311087	2.63708	0.00250951	2.63708	0.00208114	2.63708	0.00269025
2.64034	0.00320035	2.64034	0.00245993	2.64034	0.0020936	2.64034	0.00269612
2.6436	0.00316091	2.6436	0.00243873	2.6436	0.00210455	2.6436	0.00276917
2.64687	0.0032101	2.64687	0.00240297	2.64687	0.00216752	2.64687	0.00285794
2.65013	0.00316795	2.65013	0.00238978	2.65013	0.00216134	2.65013	0.0028579
2.65339	0.00313407	2.65339	0.00239447	2.65339	0.00211954	2.65339	0.00289834
2.65666	0.00307457	2.65666	0.0024203	2.65666	0.00211752	2.65666	0.00292712
2.65992	0.00303814	2.65992	0.00243602	2.65992	0.0021531	2.65992	0.00293093
2.66319	0.00313385	2.66319	0.00239609	2.66319	0.00221398	2.66319	0.0029929
2.66645	0.00315184	2.66645	0.00241532	2.66645	0.0022576	2.66645	0.00300805
2.66971	0.00313703	2.66971	0.00246452	2.66971	0.00224184	2.66971	0.00304918
2.67298	0.00315517	2.67298	0.0025045	2.67298	0.00225882	2.67298	0.00312296
2.67624	0.00312527	2.67624	0.0025529	2.67624	0.00230959	2.67624	0.00313795
2.6795	0.00309339	2.6795	0.00259004	2.6795	0.00228697	2.6795	0.00318159
2.68277	0.00311698	2.68277	0.00264255	2.68277	0.00224103	2.68277	0.00320948
2.68603	0.00309318	2.68603	0.00265979	2.68603	0.00221917	2.68603	0.00320807
2.6893	0.00306097	2.6893	0.00270934	2.6893	0.00229994	2.6893	0.00319368
2.69256	0.00311406	2.69256	0.0027511	2.69256	0.00236641	2.69256	0.00324266
2.69582	0.00304811	2.69582	0.00278032	2.69582	0.00239938	2.69582	0.00322056
2.69909	0.00306145	2.69909	0.00285127	2.69909	0.00238094	2.69909	0.00320841
2.70235	0.00300278	2.70235	0.00288187	2.70235	0.00242342	2.70235	0.00319948
2.70561	0.00309044	2.70561	0.00290036	2.70561	0.00246242	2.70561	0.00325513
2.70888	0.00308626	2.70888	0.00291609	2.70888	0.00253636	2.70888	0.00329371
2.71214	0.00301363	2.71214	0.00296712	2.71214	0.00256372	2.71214	0.0033344
2.7154	0.00290168	2.7154	0.0029679	2.7154	0.00258497	2.7154	0.00338957
2.71867	0.00290219	2.71867	0.00294547	2.71867	0.00261101	2.71867	0.00339548
2.72193	0.00283145	2.72193	0.00296542	2.72193	0.00257867	2.72193	0.00343153
2.7252	0.00283899	2.7252	0.00298922	2.7252	0.00254782	2.7252	0.00342707
2.72846	0.00275139	2.72846	0.00302303	2.72846	0.00249447	2.72846	0.00342317
2.73172	0.00280453	2.73172	0.00306023	2.73172	0.00253482	2.73172	0.00344932
2.73499	0.00284512	2.73499	0.00307948	2.73499	0.00258404	2.73499	0.00342071
2.73825	0.00283486	2.73825	0.00305506	2.73825	0.00262714	2.73825	0.00340366
2.74151	0.00293261	2.74151	0.00304736	2.74151	0.00264769	2.74151	0.00348344
2.74478	0.00282844	2.74478	0.0031621	2.74478	0.00267112	2.74478	0.00347877
2.74804	0.00279753	2.74804	0.00322131	2.74804	0.00262399	2.74804	0.00352256
2.75131	0.00279805	2.75131	0.00324993	2.75131	0.00269042	2.75131	0.00352644
2.75457	0.00276283	2.75457	0.00321798	2.75457	0.0026994	2.75457	0.00348125
2.75783	0.00276841	2.75783	0.0031768	2.75783	0.00269375	2.75783	0.00344136
2.7611	0.00277454	2.7611	0.00312779	2.7611	0.00273089	2.7611	0.00345756
2.76436	0.00270006	2.76436	0.00305033	2.76436	0.0028201	2.76436	0.00351646
2.76762	0.00268506	2.76762	0.00304697	2.76762	0.00285632	2.76762	0.00353348
2.77089	0.00276298	2.77089	0.00307248	2.77089	0.00278986	2.77089	0.00355442
2.77415	0.0027147	2.77415	0.00304601	2.77415	0.00279606	2.77415	0.00359504
2.77742	0.0027422	2.77742	0.00304725	2.77742	0.00282741	2.77742	0.0036108
2.78068	0.00277039	2.78068	0.00307315	2.78068	0.0028753	2.78068	0.00363288
2.78394	0.00278091	2.78394	0.00306464	2.78394	0.00284942	2.78394	0.00364178
2.78721	0.00281384	2.78721	0.00309931	2.78721	0.00284317	2.78721	0.00363257
2.79047	0.00278982	2.79047	0.00311955	2.79047	0.00278971	2.79047	0.00363642
2.79373	0.00289883	2.79373	0.003162	2.79373	0.00277826	2.79373	0.00360677
2.797	0.00293825	2.797	0.00316919	2.797	0.00275163	2.797	0.00361259
2.80026	0.00296372	2.80026	0.00320965	2.80026	0.00274629	2.80026	0.00357773
2.80352	0.00298633	2.80352	0.00328191	2.80352	0.00279647	2.80352	0.00351947
2.80679	0.00302431	2.80679	0.00330928	2.80679	0.00282259	2.80679	0.00353889
2.81005	0.00300339	2.81005	0.0032979	2.81005	0.00286434	2.81005	0.00348264
2.81332	0.00299594	2.81332	0.00330442	2.81332	0.00288432	2.81332	0.00349053
2.81658	0.00295759	2.81658	0.00330047	2.81658	0.00289677	2.81658	0.00351533
2.81984	0.00305333	2.81984	0.00334747	2.81984	0.0028776	2.81984	0.00352462
2.82311	0.00299832	2.82311	0.00338183	2.82311	0.00283591	2.82311	0.00349654
2.82637	0.00305424	2.82637	0.00332972	2.82637	0.00278587	2.82637	0.00351868
2.82963	0.00307398	2.82963	0.00337019	2.82963	0.00281799	2.82963	0.00347234
2.8329	0.00314888	2.8329	0.00338197	2.8329	0.00283167	2.8329	0.0034833
2.83616	0.00315602	2.83616	0.003421	2.83616	0.00281805	2.83616	0.00353815
2.83943	0.00312644	2.83943	0.00344681	2.83943	0.00280936	2.83943	0.00361858
2.84269	0.00313322	2.84269	0.0034773	2.84269	0.00287011	2.84269	0.00358006
2.84595	0.00314408	2.84595	0.0035131	2.84595	0.00281183	2.84595	0.00354597
2.84922	0.00320792	2.84922	0.00350797	2.84922	0.00279474	2.84922	0.00355776
2.85248	0.00314108	2.85248	0.00342437	2.85248	0.00280507	2.85248	0.00358913
2.85574	0.00322023	2.85574	0.00341422	2.85574	0.00279486	2.85574	0.0035238
2.85901	0.00320631	2.85901	0.00344338	2.85901	0.00280194	2.85901	0.00352308
2.86227	0.00320624	2.86227	0.00347971	2.86227	0.00279104	2.86227	0.00351132
2.86554	0.00318891	2.86554	0.00351132	2.86554	0.00284646	2.86554	0.00354525
2.8688	0.00314835	2.8688	0.00347518	2.8688	0.0028609	2.8688	0.0035303
2.87206	0.00323236	2.87206	0.003522	2.87206	0.00290947	2.87206	0.0035135
2.87533	0.00319081	2.87533	0.00350673	2.87533	0.00294492	2.87533	0.00352941
2.87859	0.00317891	2.87859	0.00347751	2.87859	0.00296683	2.87859	0.00351499
2.88185	0.0032321	2.88185	0.00349801	2.88185	0.00302285	2.88185	0.00352957
2.88512	0.00321777	2.88512	0.00342382	2.88512	0.00301876	2.88512	0.003629
2.88838	0.00316827	2.88838	0.00339997	2.88838	0.00303794	2.88838	0.00364339
2.89164	0.00319302	2.89164	0.00346249	2.89164	0.0030325	2.89164	0.00367145
2.89491	0.00314438	2.89491	0.0035329	2.89491	0.00296539	2.89491	0.00367542
2.89817	0.00316903	2.89817	0.00358636	2.89817	0.00294618	2.89817	0.00363762
2.90144	0.00311598	2.90144	0.00354735	2.90144	0.002964	2.90144	0.00361861
2.9047	0.00314614	2.9047	0.00354689	2.9047	0.00298587	2.9047	0.00364324
2.90796	0.00316122	2.90796	0.0035601	2.90796	0.0030105	2.90796	0.0036538
2.91123	0.0031099	2.91123	0.00353889	2.91123	0.0030121	2.91123	0.00364707
2.91449	0.00313584	2.91449	0.00356875	2.91449	0.0029869	2.91449	0.00362762
2.91775	0.00309634	2.91775	0.00361317	2.91775	0.00298276	2.91775	0.00355392
2.92102	0.00313646	2.92102	0.00363436	2.92102	0.00296002	2.92102	0.00346831
2.92428	0.00314347	2.92428	0.00366218	2.92428	0.00289836	2.92428	0.0035167
2.92755	0.00319815	2.92755	0.00371055	2.92755	0.0028969	2.92755	0.00350098
2.93081	0.00319538	2.93081	0.00374497	2.93081	0.00290574	2.93081	0.00351267
2.93407	0.00319739	2.93407	0.00384042	2.93407	0.00289277	2.93407	0.00356298
2.93734	0.00311205	2.93734	0.00393872	2.93734	0.00294765	2.93734	0.00365097
2.9406	0.00317853	2.9406	0.00397973	2.9406	0.00291763	2.9406	0.00367051
2.94386	0.00312969	2.94386	0.00396271	2.94386	0.00287523	2.94386	0.00368851
2.94713	0.00317788	2.94713	0.0039576	2.94713	0.00281608	2.94713	0.00367146
2.95039	0.00317988	2.95039	0.00396717	2.95039	0.0028229	2.95039	0.00369222
2.95366	0.00320263	2.95366	0.00396449	2.95366	0.00286804	2.95366	0.00371877
2.95692	0.00319802	2.95692	0.00403953	2.95692	0.00288983	2.95692	0.0037383
2.96018	0.00322894	2.96018	0.00400514	2.96018	0.00293921	2.96018	0.00378093
2.96345	0.00321707	2.96345	0.00366267	2.96345	0.002899	2.96345	0.0037749
2.96671	0.00317014	2.96671	0.0033924	2.96671	0.00288663	2.96671	0.00376668
2.96997	0.00322265	2.96997	0.0032077	2.96997	0.00291258	2.96997	0.00379144
2.97324	0.00327381	2.97324	0.00319575	2.97324	0.00292204	2.97324	0.00383139
2.9765	0.00331934	2.9765	0.00318576	2.9765	0.00295687	2.9765	0.00387443
2.97977	0.0032871	2.97977	0.00321199	2.97977	0.00294101	2.97977	0.00395911
2.98303	0.00328644	2.98303	0.00325802	2.98303	0.00296906	2.98303	0.00402975
2.98629	0.00319133	2.98629	0.00329797	2.98629	0.00297118	2.98629	0.00407376
2.98956	0.00320991	2.98956	0.00333586	2.98956	0.00297512	2.98956	0.00409863
2.99282	0.00327644	2.99282	0.00331727	2.99282	0.00304678	2.99282	0.00416269
2.99608	0.00320762	2.99608	0.0033033	2.99608	0.00302965	2.99608	0.00416605
2.99935	0.00323035	2.99935	0.00329342	2.99935	0.00303101	2.99935	0.00421241
3.00261	0.00315631	3.00261	0.00334809	3.00261	0.00307759	3.00261	0.0042758
3.00587	0.00307098	3.00587	0.00340395	3.00587	0.0030839	3.00587	0.0042555
3.00914	0.00303153	3.00914	0.00338071	3.00914	0.00304859	3.00914	0.00426213
3.0124	0.00302062	3.0124	0.00342792	3.0124	0.00309449	3.0124	0.00427313
3.01567	0.00297383	3.01567	0.00342798	3.01567	0.00315143	3.01567	0.00423057
3.01893	0.00302819	3.01893	0.00338619	3.01893	0.00313629	3.01893	0.00418053
3.02219	0.00301014	3.02219	0.00337178	3.02219	0.00319499	3.02219	0.00417419
3.02546	0.00301982	3.02546	0.00336783	3.02546	0.00320338	3.02546	0.00416601
3.02872	0.00303096	3.02872	0.00337258	3.02872	0.00319414	3.02872	0.00419076
3.03198	0.00301511	3.03198	0.00337531	3.03198	0.0031976	3.03198	0.00422391
3.03525	0.00297017	3.03525	0.00339256	3.03525	0.00316614	3.03525	0.00419902
3.03851	0.00297078	3.03851	0.00335481	3.03851	0.00313129	3.03851	0.00419746
3.04178	0.00293584	3.04178	0.00341389	3.04178	0.00316075	3.04178	0.00417108
3.04504	0.00286636	3.04504	0.00375235	3.04504	0.00316069	3.04504	0.00428346
3.0483	0.00293188	3.0483	0.0041674	3.0483	0.0032153	3.0483	0.00426683
3.05157	0.0029159	3.05157	0.00440256	3.05157	0.00319632	3.05157	0.00421976
3.05483	0.00288011	3.05483	0.00443906	3.05483	0.00325868	3.05483	0.00419936
3.05809	0.00287947	3.05809	0.00448377	3.05809	0.00330591	3.05809	0.00422291
3.06136	0.00287482	3.06136	0.00451214	3.06136	0.00334717	3.06136	0.00421148
3.06462	0.00283215	3.06462	0.00451625	3.06462	0.00333626	3.06462	0.00417671
3.06789	0.00284457	3.06789	0.00449396	3.06789	0.0033508	3.06789	0.0041935
3.07115	0.0027696	3.07115	0.00449377	3.07115	0.0033929	3.07115	0.00416889
3.07441	0.00271032	3.07441	0.0044759	3.07441	0.00331497	3.07441	0.00415019
3.07768	0.00275767	3.07768	0.00446609	3.07768	0.00332324	3.07768	0.00415815
3.08094	0.00271286	3.08094	0.00446869	3.08094	0.0033816	3.08094	0.00417194
3.0842	0.00276182	3.0842	0.00440214	3.0842	0.00340094	3.0842	0.00418817
3.08747	0.00282595	3.08747	0.00438499	3.08747	0.00349407	3.08747	0.00418574
3.09073	0.00279788	3.09073	0.0043891	3.09073	0.00356376	3.09073	0.00422169
3.09399	0.00281998	3.09399	0.00440687	3.09399	0.00353711	3.09399	0.0042043
3.09726	0.00284329	3.09726	0.00441141	3.09726	0.00353004	3.09726	0.00424224
3.10052	0.00286534	3.10052	0.00444192	3.10052	0.00352919	3.10052	0.00425653
3.10379	0.00286455	3.10379	0.00443785	3.10379	0.00350843	3.10379	0.00419439
3.10705	0.00288925	3.10705	0.00448169	3.10705	0.00358423	3.10705	0.00419633
3.11031	0.00284441	3.11031	0.00455528	3.11031	0.00364244	3.11031	0.00421302
3.11358	0.00283813	3.11358	0.00462873	3.11358	0.00363912	3.11358	0.00423345
3.11684	0.00280928	3.11684	0.00464732	3.11684	0.00359886	3.11684	0.00423608
3.1201	0.00280242	3.1201	0.00468707	3.1201	0.00364626	3.1201	0.00417364
3.12337	0.00282314	3.12337	0.00473775	3.12337	0.0036243	3.12337	0.00420389
3.12663	0.00283281	3.12663	0.00471116	3.12663	0.00364404	3.12663	0.00414601
3.1299	0.00285068	3.1299	0.00462761	3.1299	0.00359259	3.1299	0.00409444
3.13316	0.00285756	3.13316	0.00461998	3.13316	0.00355489	3.13316	0.00409527
3.13642	0.00285831	3.13642	0.00461466	3.13642	0.00348046	3.13642	0.00407104
3.13969	0.00280552	3.13969	0.0045863	3.13969	0.00340593	3.13969	0.00405387
3.14295	0.00285225	3.14295	0.00455297	3.14295	0.00331964	3.14295	0.00403296
3.14621	0.00290934	3.14621	0.00455525	3.14621	0.00323115	3.14621	0.00402772
3.14948	0.00300173	3.14948	0.00462902	3.14948	0.00325422	3.14948	0.00399529
3.15274	0.00310215	3.15274	0.00467267	3.15274	0.00321289	3.15274	0.00405442
3.15601	0.00314564	3.15601	0.00470721	3.15601	0.00323534	3.15601	0.00407391
3.15927	0.00311272	3.15927	0.00473979	3.15927	0.00324879	3.15927	0.00409075
3.16253	0.00319677	3.16253	0.00471476	3.16253	0.0032076	3.16253	0.00408475
3.1658	0.00319057	3.1658	0.00473032	3.1658	0.00324024	3.1658	0.00407949
3.16906	0.00317211	3.16906	0.00475261	3.16906	0.00318334	3.16906	0.00410305
3.17232	0.00324718	3.17232	0.00481077	3.17232	0.00316424	3.17232	0.00409936
3.17559	0.00323459	3.17559	0.00482484	3.17559	0.0031609	3.17559	0.00412604
3.17885	0.00326964	3.17885	0.00484743	3.17885	0.00312812	3.17885	0.00408226
3.18211	0.00329776	3.18211	0.00489393	3.18211	0.00315232	3.18211	0.00408624
3.18538	0.00331501	3.18538	0.00494037	3.18538	0.00315245	3.18538	0.00415496
3.18864	0.00329913	3.18864	0.00494143	3.18864	0.00313261	3.18864	0.00411587
3.19191	0.00337008	3.19191	0.00489513	3.19191	0.00307362	3.19191	0.00409166
3.19517	0.003388	3.19517	0.0048641	3.19517	0.00304622	3.19517	0.00407548
3.19843	0.00336411	3.19843	0.00484886	3.19843	0.0030991	3.19843	0.0041485
3.2017	0.0033448	3.2017	0.00479711	3.2017	0.00307301	3.2017	0.00418409
3.20496	0.00335693	3.20496	0.0048194	3.20496	0.00305326	3.20496	0.00417031
3.20822	0.00346167	3.20822	0.00488598	3.20822	0.00303965	3.20822	0.00415042
3.21149	0.00348239	3.21149	0.00494632	3.21149	0.00306233	3.21149	0.00417891
3.21475	0.00345275	3.21475	0.00498387	3.21475	0.00316501	3.21475	0.00416194
3.21802	0.0034609	3.21802	0.00496129	3.21802	0.00326213	3.21802	0.0041973
3.22128	0.00348495	3.22128	0.00492848	3.22128	0.00335525	3.22128	0.00422694
3.22454	0.00347155	3.22454	0.00491211	3.22454	0.0034861	3.22454	0.00427645
3.22781	0.0033689	3.22781	0.00492529	3.22781	0.00356323	3.22781	0.00432151
3.23107	0.00327859	3.23107	0.00488556	3.23107	0.00354283	3.23107	0.00435266
3.23433	0.003192	3.23433	0.00483861	3.23433	0.00359508	3.23433	0.00430645
3.2376	0.00313068	3.2376	0.00487701	3.2376	0.00359597	3.2376	0.00436984
3.24086	0.00313008	3.24086	0.00491964	3.24086	0.0035172	3.24086	0.00440249
3.24413	0.00302274	3.24413	0.00499189	3.24413	0.00352573	3.24413	0.00442134
3.24739	0.00299043	3.24739	0.00502853	3.24739	0.0034888	3.24739	0.00444254
3.25065	0.00303218	3.25065	0.00499403	3.25065	0.00349289	3.25065	0.00444332
3.25392	0.00299832	3.25392	0.00499742	3.25392	0.00352215	3.25392	0.00445037
3.25718	0.00299571	3.25718	0.00497332	3.25718	0.00352278	3.25718	0.00443464
3.26044	0.00301106	3.26044	0.00499483	3.26044	0.00351791	3.26044	0.00442698
3.26371	0.00297395	3.26371	0.0049758	3.26371	0.00344719	3.26371	0.00439052
3.26697	0.00297819	3.26697	0.00495083	3.26697	0.00346773	3.26697	0.00443096
3.27023	0.00295808	3.27023	0.0049117	3.27023	0.00351899	3.27023	0.00450321
3.2735	0.00288637	3.2735	0.00488957	3.2735	0.00355403	3.2735	0.00450039
3.27676	0.00279057	3.27676	0.00492131	3.27676	0.00360407	3.27676	0.00449043
3.28003	0.00285782	3.28003	0.00491531	3.28003	0.00361946	3.28003	0.00445096
3.28329	0.0028515	3.28329	0.00495823	3.28329	0.00363921	3.28329	0.00445316
3.28655	0.00280961	3.28655	0.00494949	3.28655	0.00363972	3.28655	0.00443356
3.28982	0.00273652	3.28982	0.00492997	3.28982	0.00366301	3.28982	0.00444223
3.29308	0.00271809	3.29308	0.00493008	3.29308	0.00371322	3.29308	0.00450254
3.29634	0.00272486	3.29634	0.0049071	3.29634	0.00366812	3.29634	0.00459396
3.29961	0.00269173	3.29961	0.0049349	3.29961	0.00360379	3.29961	0.00464695
3.30287	0.00270054	3.30287	0.0049434	3.30287	0.00360058	3.30287	0.00462195
3.30614	0.00265234	3.30614	0.00500809	3.30614	0.00361025	3.30614	0.00461468
3.3094	0.00271248	3.3094	0.00504064	3.3094	0.00363154	3.3094	0.0046212
3.31266	0.00269414	3.31266	0.00499417	3.31266	0.00364098	3.31266	0.00461368
3.31593	0.00271187	3.31593	0.0050133	3.31593	0.00362527	3.31593	0.00466345
3.31919	0.00274559	3.31919	0.00498154	3.31919	0.00364978	3.31919	0.00461494
3.32245	0.00276072	3.32245	0.00492558	3.32245	0.00370475	3.32245	0.00459346
3.32572	0.00279181	3.32572	0.00495292	3.32572	0.00375853	3.32572	0.00458766
3.32898	0.00281168	3.32898	0.0049824	3.32898	0.00378659	3.32898	0.00458068
3.33225	0.00278907	3.33225	0.00501879	3.33225	0.00379754	3.33225	0.00456346
3.33551	0.00275328	3.33551	0.00504876	3.33551	0.00380595	3.33551	0.00456072
3.33877	0.00274089	3.33877	0.00507131	3.33877	0.00382927	3.33877	0.00461393
3.34204	0.00272079	3.34204	0.0050691	3.34204	0.00384376	3.34204	0.00469167
3.3453	0.00274139	3.3453	0.00504639	3.3453	0.00392942	3.3453	0.00468563
3.34856	0.0027104	3.34856	0.00509466	3.34856	0.00394178	3.34856	0.00466333
3.35183	0.00269313	3.35183	0.00515392	3.35183	0.00393019	3.35183	0.00464578
3.35509	0.00270402	3.35509	0.00522052	3.35509	0.00398618	3.35509	0.00468235
3.35836	0.00275369	3.35836	0.00519076	3.35836	0.0040142	3.35836	0.00467639
3.36162	0.00274077	3.36162	0.00516034	3.36162	0.00400453	3.36162	0.00464633
3.36488	0.0027271	3.36488	0.00514604	3.36488	0.0039958	3.36488	0.00466724
3.36815	0.00272908	3.36815	0.00512606	3.36815	0.00401786	3.36815	0.00470849
3.37141	0.0027682	3.37141	0.00518873	3.37141	0.0040337	3.37141	0.00477201
3.37467	0.00277151	3.37467	0.00519197	3.37467	0.00405557	3.37467	0.00478001
3.37794	0.00275151	3.37794	0.0052437	3.37794	0.0040816	3.37794	0.00479262
3.3812	0.0027702	3.3812	0.00526647	3.3812	0.00413712	3.3812	0.00480324
3.38446	0.00282116	3.38446	0.00530828	3.38446	0.00411916	3.38446	0.0048256
3.38773	0.00290665	3.38773	0.00530912	3.38773	0.00409372	3.38773	0.00484148
3.39099	0.00292013	3.39099	0.00524673	3.39099	0.00410301	3.39099	0.00480108
3.39426	0.00302645	3.39426	0.00528663	3.39426	0.0041689	3.39426	0.0047845
3.39752	0.00302624	3.39752	0.0052933	3.39752	0.00424277	3.39752	0.00476242
3.40078	0.00299253	3.40078	0.00531975	3.40078	0.00427045	3.40078	0.00476053
3.40405	0.00300464	3.40405	0.00533811	3.40405	0.00433559	3.40405	0.00476504
3.40731	0.00295607	3.40731	0.00529242	3.40731	0.00430633	3.40731	0.00479338
3.41057	0.00290867	3.41057	0.00528332	3.41057	0.0042988	3.41057	0.00484025
3.41384	0.0029188	3.41384	0.00527827	3.41384	0.00429063	3.41384	0.00490228
3.4171	0.00295872	3.4171	0.0052079	3.4171	0.00427228	3.4171	0.00490379
3.42037	0.00299742	3.42037	0.00519864	3.42037	0.00427639	3.42037	0.00482971
3.42363	0.00300233	3.42363	0.00516349	3.42363	0.00430367	3.42363	0.00478786
3.42689	0.00297827	3.42689	0.00521109	3.42689	0.00430138	3.42689	0.00485132
3.43016	0.0029796	3.43016	0.00516914	3.43016	0.00435808	3.43016	0.0048345
3.43342	0.00296393	3.43342	0.00514312	3.43342	0.00437929	3.43342	0.0048338
3.43668	0.00296552	3.43668	0.0051732	3.43668	0.0043958	3.43668	0.00487528
3.43995	0.00296483	3.43995	0.00526209	3.43995	0.0043788	3.43995	0.00493051
3.44321	0.00295712	3.44321	0.00533959	3.44321	0.00445305	3.44321	0.00501282
3.44648	0.00294336	3.44648	0.00536346	3.44648	0.00446006	3.44648	0.0050809
3.44974	0.00293865	3.44974	0.00534767	3.44974	0.00449291	3.44974	0.00512201
3.453	0.00282925	3.453	0.00531573	3.453	0.0045216	3.453	0.00511925
3.45627	0.0027941	3.45627	0.00530374	3.45627	0.00448517	3.45627	0.00511515
3.45953	0.00277888	3.45953	0.0053082	3.45953	0.00443893	3.45953	0.00507336
3.46279	0.00277748	3.46279	0.00530733	3.46279	0.00440516	3.46279	0.00503994
3.46606	0.00279672	3.46606	0.0052942	3.46606	0.00442763	3.46606	0.00501489
3.46932	0.00275749	3.46932	0.00529036	3.46932	0.00446753	3.46932	0.00500769
3.47258	0.00272817	3.47258	0.005411	3.47258	0.00451686	3.47258	0.00509989
3.47585	0.00265397	3.47585	0.00544886	3.47585	0.00449478	3.47585	0.0051483
3.47911	0.00267763	3.47911	0.00546772	3.47911	0.00442696	3.47911	0.00513176
3.48238	0.00267626	3.48238	0.00551556	3.48238	0.00441093	3.48238	0.0051494
3.48564	0.00260325	3.48564	0.00555973	3.48564	0.00439365	3.48564	0.00515777
3.4889	0.0026656	3.4889	0.00556432	3.4889	0.00441381	3.4889	0.00513353
3.49217	0.00276013	3.49217	0.00558247	3.49217	0.00443504	3.49217	0.0051183
3.49543	0.00276443	3.49543	0.00562016	3.49543	0.00446181	3.49543	0.0051334
3.49869	0.00273412	3.49869	0.00558521	3.49869	0.00448726	3.49869	0.00512265
3.50196	0.00271343	3.50196	0.00553903	3.50196	0.00448583	3.50196	0.00514449
3.50522	0.00267344	3.50522	0.00558406	3.50522	0.00445534	3.50522	0.00517238
3.50849	0.00259083	3.50849	0.00564104	3.50849	0.00443932	3.50849	0.00519627
3.51175	0.00257024	3.51175	0.0056921	3.51175	0.00442186	3.51175	0.00528797
3.51501	0.00263315	3.51501	0.00573168	3.51501	0.00441639	3.51501	0.00531941
3.51828	0.00264074	3.51828	0.00570913	3.51828	0.00436783	3.51828	0.00529232
3.52154	0.00270926	3.52154	0.00565352	3.52154	0.00438034	3.52154	0.005254
3.5248	0.00269278	3.5248	0.00560398	3.5248	0.00434055	3.5248	0.00519837
3.52807	0.00269425	3.52807	0.0055636	3.52807	0.00436099	3.52807	0.00516836
3.53133	0.00270733	3.53133	0.00560426	3.53133	0.00432799	3.53133	0.00511868
3.5346	0.00277834	3.5346	0.00562244	3.5346	0.00432597	3.5346	0.00505279
3.53786	0.00279144	3.53786	0.00565232	3.53786	0.00436231	3.53786	0.00495093
3.54112	0.00289735	3.54112	0.00565332	3.54112	0.0043766	3.54112	0.00492794
3.54439	0.00285793	3.54439	0.00569788	3.54439	0.00438276	3.54439	0.00489791
3.54765	0.00278775	3.54765	0.00573028	3.54765	0.00437025	3.54765	0.00493671
3.55091	0.00273197	3.55091	0.00574266	3.55091	0.00437947	3.55091	0.00489469
3.55418	0.00272689	3.55418	0.00571543	3.55418	0.00434524	3.55418	0.0048223
3.55744	0.00271933	3.55744	0.00564139	3.55744	0.0042975	3.55744	0.00478041
3.5607	0.00264621	3.5607	0.0055978	3.5607	0.00432342	3.5607	0.00482334
3.56397	0.00265561	3.56397	0.00554784	3.56397	0.00433969	3.56397	0.00489779
3.56723	0.00265862	3.56723	0.00554783	3.56723	0.00438092	3.56723	0.00493463
3.5705	0.00269424	3.5705	0.00562053	3.5705	0.00440262	3.5705	0.00499088
3.57376	0.00266234	3.57376	0.00563537	3.57376	0.00446587	3.57376	0.00501885
3.57702	0.00267737	3.57702	0.00559096	3.57702	0.00447476	3.57702	0.00504619
3.58029	0.00263323	3.58029	0.0056815	3.58029	0.00452311	3.58029	0.00510524
3.58355	0.00259188	3.58355	0.00575419	3.58355	0.00453331	3.58355	0.00514669
3.58681	0.00264228	3.58681	0.00579577	3.58681	0.00455207	3.58681	0.00513773
3.59008	0.00268646	3.59008	0.005736	3.59008	0.00459026	3.59008	0.00512693
3.59334	0.00271178	3.59334	0.00571496	3.59334	0.00456598	3.59334	0.00511869
3.59661	0.00271926	3.59661	0.00568813	3.59661	0.0045405	3.59661	0.00517235
3.59987	0.00275288	3.59987	0.00568525	3.59987	0.00459102	3.59987	0.00518259
3.60313	0.00272288	3.60313	0.00571569	3.60313	0.00462988	3.60313	0.00522409
3.6064	0.00269641	3.6064	0.00576385	3.6064	0.00463083	3.6064	0.00527401
3.60966	0.00271199	3.60966	0.00584848	3.60966	0.00466884	3.60966	0.00525565
3.61292	0.00265012	3.61292	0.00584934	3.61292	0.00468208	3.61292	0.00533255
3.61619	0.00262951	3.61619	0.00585754	3.61619	0.00472252	3.61619	0.00539267
3.61945	0.00253928	3.61945	0.00589695	3.61945	0.00470954	3.61945	0.00546289
3.62272	0.00251332	3.62272	0.0058993	3.62272	0.0047331	3.62272	0.00546998
3.62598	0.00259346	3.62598	0.00582635	3.62598	0.00476812	3.62598	0.00556225
3.62924	0.00258937	3.62924	0.00581988	3.62924	0.00481995	3.62924	0.00554567
3.63251	0.00262577	3.63251	0.00576118	3.63251	0.00478383	3.63251	0.00556316
3.63577	0.00268792	3.63577	0.00570959	3.63577	0.00481598	3.63577	0.00560353
3.63903	0.00275356	3.63903	0.00577517	3.63903	0.0048946	3.63903	0.00561536
3.6423	0.00282332	3.6423	0.00585786	3.6423	0.00489195	3.6423	0.00561747
3.64556	0.00289045	3.64556	0.00592459	3.64556	0.00491355	3.64556	0.00556915
3.64883	0.0029249	3.64883	0.00597424	3.64883	0.00486832	3.64883	0.00558125
3.65209	0.0028222	3.65209	0.00599953	3.65209	0.00482045	3.65209	0.00558097
3.65535	0.00280435	3.65535	0.00602479	3.65535	0.00473267	3.65535	0.00556945
3.65862	0.00278589	3.65862	0.00604291	3.65862	0.00473293	3.65862	0.00555875
3.66188	0.0028713	3.66188	0.00602046	3.66188	0.00471029	3.66188	0.00554969
3.66514	0.00294709	3.66514	0.00603595	3.66514	0.00467564	3.66514	0.00553669
3.66841	0.00290289	3.66841	0.00602569	3.66841	0.00474512	3.66841	0.00553995
3.67167	0.00288219	3.67167	0.00604812	3.67167	0.00474402	3.67167	0.0055867
3.67493	0.00287823	3.67493	0.00606885	3.67493	0.00477305	3.67493	0.00559128
3.6782	0.00284559	3.6782	0.00608845	3.6782	0.00478483	3.6782	0.00556537
3.68146	0.00278376	3.68146	0.00609372	3.68146	0.00479453	3.68146	0.00556284
3.68473	0.00277496	3.68473	0.00611163	3.68473	0.00476577	3.68473	0.00554921
3.68799	0.0027456	3.68799	0.00612817	3.68799	0.00471087	3.68799	0.00559116
3.69125	0.00275262	3.69125	0.00608787	3.69125	0.00465254	3.69125	0.00569654
3.69452	0.00280583	3.69452	0.00607102	3.69452	0.0046477	3.69452	0.00569682
3.69778	0.00274718	3.69778	0.00604699	3.69778	0.00461677	3.69778	0.00574635
3.70104	0.00288832	3.70104	0.00601394	3.70104	0.00459972	3.70104	0.0057897
3.70431	0.00292927	3.70431	0.00600873	3.70431	0.00458999	3.70431	0.00584991
3.70757	0.00294771	3.70757	0.00606121	3.70757	0.0046119	3.70757	0.00584738
3.71084	0.00286488	3.71084	0.00605539	3.71084	0.00457321	3.71084	0.00587703
3.7141	0.00287663	3.7141	0.00608169	3.7141	0.0045628	3.7141	0.00591097
3.71736	0.00283877	3.71736	0.00609672	3.71736	0.00452862	3.71736	0.00592806
3.72063	0.00279099	3.72063	0.00610618	3.72063	0.00450048	3.72063	0.00597665
3.72389	0.00276409	3.72389	0.00606284	3.72389	0.00447975	3.72389	0.00602303
3.72715	0.00273231	3.72715	0.00601174	3.72715	0.00447623	3.72715	0.00605923
3.73042	0.00268739	3.73042	0.00594369	3.73042	0.00450561	3.73042	0.00605362
3.73368	0.00273989	3.73368	0.00589021	3.73368	0.004515	3.73368	0.00604736
3.73695	0.00273303	3.73695	0.00592422	3.73695	0.00452871	3.73695	0.00604426
3.74021	0.00270637	3.74021	0.00596445	3.74021	0.00453283	3.74021	0.00603652
3.74347	0.00266158	3.74347	0.00605996	3.74347	0.00454379	3.74347	0.00608519
3.74674	0.00260574	3.74674	0.00606714	3.74674	0.0046348	3.74674	0.00612046
3.75	0.00261801	3.75	0.00604921	3.75	0.00460199	3.75	0.00615768
3.75326	0.00266899	3.75326	0.00605311	3.75326	0.0046444	3.75326	0.00614429
3.75653	0.00268146	3.75653	0.00605654	3.75653	0.00467921	3.75653	0.00611237
3.75979	0.00268103	3.75979	0.00607127	3.75979	0.00471439	3.75979	0.00610438
3.76305	0.0026983	3.76305	0.00605123	3.76305	0.00470419	3.76305	0.00611477
3.76632	0.00268167	3.76632	0.00602738	3.76632	0.00471367	3.76632	0.00611529
3.76958	0.00273234	3.76958	0.00605628	3.76958	0.00473668	3.76958	0.00608497
3.77285	0.00275231	3.77285	0.00610498	3.77285	0.00475214	3.77285	0.00605854
3.77611	0.00277213	3.77611	0.00616112	3.77611	0.0047534	3.77611	0.00605788
3.77937	0.00284304	3.77937	0.0061963	3.77937	0.00471163	3.77937	0.00602713
3.78264	0.00281281	3.78264	0.00622267	3.78264	0.0047344	3.78264	0.00605855
3.7859	0.00277696	3.7859	0.00626449	3.7859	0.00477639	3.7859	0.00606489
3.78916	0.00273216	3.78916	0.00629399	3.78916	0.00477313	3.78916	0.00602253
3.79243	0.00283618	3.79243	0.00630793	3.79243	0.00476434	3.79243	0.00599765
3.79569	0.00282174	3.79569	0.00628206	3.79569	0.00475484	3.79569	0.00602206
3.79896	0.0028637	3.79896	0.0063032	3.79896	0.00470093	3.79896	0.00602055
3.80222	0.00287826	3.80222	0.0063483	3.80222	0.00467122	3.80222	0.00600167
3.80548	0.00291067	3.80548	0.00637756	3.80548	0.0046839	3.80548	0.00596142
3.80875	0.00286798	3.80875	0.00640657	3.80875	0.00469703	3.80875	0.00592479
3.81201	0.00296654	3.81201	0.00645008	3.81201	0.00475531	3.81201	0.00595727
3.81527	0.00296321	3.81527	0.00644787	3.81527	0.00479028	3.81527	0.00597226
3.81854	0.00300222	3.81854	0.00642431	3.81854	0.00479567	3.81854	0.00596364
3.8218	0.00310583	3.8218	0.00645626	3.8218	0.00478935	3.8218	0.00592035
3.82507	0.00317689	3.82507	0.00641074	3.82507	0.00475647	3.82507	0.00586699
3.82833	0.00318619	3.82833	0.00642411	3.82833	0.0047228	3.82833	0.00586794
3.83159	0.00328363	3.83159	0.00646781	3.83159	0.00474528	3.83159	0.00587745
3.83486	0.00322793	3.83486	0.00645652	3.83486	0.00475479	3.83486	0.00588441
3.83812	0.00324483	3.83812	0.00648627	3.83812	0.00471444	3.83812	0.00592014
3.84138	0.00326837	3.84138	0.006496	3.84138	0.00471647	3.84138	0.00593331
3.84465	0.00327042	3.84465	0.0065294	3.84465	0.00473568	3.84465	0.0058908
3.84791	0.00334873	3.84791	0.00654133	3.84791	0.00471938	3.84791	0.00586982
3.85117	0.00335946	3.85117	0.00657791	3.85117	0.00476688	3.85117	0.00585037
3.85444	0.00339664	3.85444	0.00659635	3.85444	0.00475326	3.85444	0.00582418
3.8577	0.00339497	3.8577	0.00666273	3.8577	0.00478554	3.8577	0.00578836
3.86097	0.00340678	3.86097	0.0067042	3.86097	0.00486421	3.86097	0.00581186
3.86423	0.0033915	3.86423	0.00667577	3.86423	0.00490494	3.86423	0.0057602
3.86749	0.00332476	3.86749	0.00666567	3.86749	0.00491031	3.86749	0.00574922
3.87076	0.00338417	3.87076	0.00667371	3.87076	0.00486755	3.87076	0.00578139
3.87402	0.00339057	3.87402	0.00671093	3.87402	0.00489688	3.87402	0.00579699
3.87728	0.00339745	3.87728	0.00679252	3.87728	0.00494145	3.87728	0.00576017
3.88055	0.00341259	3.88055	0.00682378	3.88055	0.00501249	3.88055	0.0057804
3.88381	0.00341394	3.88381	0.00678585	3.88381	0.00502792	3.88381	0.00580384
3.88708	0.00340235	3.88708	0.006748	3.88708	0.00505881	3.88708	0.00587563
3.89034	0.00345776	3.89034	0.00671507	3.89034	0.00504256	3.89034	0.00589775
3.8936	0.00339581	3.8936	0.00670377	3.8936	0.00497197	3.8936	0.00584573
3.89687	0.00347133	3.89687	0.00673394	3.89687	0.00498466	3.89687	0.005862
3.90013	0.00345849	3.90013	0.00671912	3.90013	0.00497599	3.90013	0.00591167
3.90339	0.00336986	3.90339	0.00668675	3.90339	0.00494316	3.90339	0.00593681
3.90666	0.00337253	3.90666	0.0066801	3.90666	0.00498455	3.90666	0.00598767
3.90992	0.00337643	3.90992	0.00666008	3.90992	0.0050374	3.90992	0.00599786
3.91319	0.00334862	3.91319	0.00665592	3.91319	0.00505669	3.91319	0.00602754
3.91645	0.00341958	3.91645	0.00668241	3.91645	0.00503399	3.91645	0.00605096
3.91971	0.00341146	3.91971	0.00669555	3.91971	0.00504627	3.91971	0.00610804
3.92298	0.0033884	3.92298	0.00674734	3.92298	0.00505783	3.92298	0.00614303
3.92624	0.00349721	3.92624	0.00678616	3.92624	0.00504261	3.92624	0.00621127
3.9295	0.00345536	3.9295	0.00684394	3.9295	0.00507506	3.9295	0.00630589
3.93277	0.00347459	3.93277	0.00681599	3.93277	0.00512488	3.93277	0.00636575
3.93603	0.00343402	3.93603	0.00678459	3.93603	0.00522554	3.93603	0.00640249
3.9393	0.00347498	3.9393	0.00673831	3.9393	0.00528912	3.9393	0.00646464
3.94256	0.00351081	3.94256	0.00669045	3.94256	0.00530305	3.94256	0.00646806
3.94582	0.00356203	3.94582	0.00671355	3.94582	0.00532195	3.94582	0.00654294
3.94909	0.00370511	3.94909	0.00672309	3.94909	0.00533864	3.94909	0.00650112
3.95235	0.00363255	3.95235	0.00671424	3.95235	0.00532643	3.95235	0.00651657
3.95561	0.00363519	3.95561	0.00670367	3.95561	0.00531784	3.95561	0.00655553
3.95888	0.00373933	3.95888	0.00671758	3.95888	0.00530125	3.95888	0.00664291
3.96214	0.00373066	3.96214	0.0066949	3.96214	0.00532051	3.96214	0.00667966
3.9654	0.0037749	3.9654	0.00665542	3.9654	0.00535201	3.9654	0.00668488
3.96867	0.00378422	3.96867	0.00673862	3.96867	0.00535797	3.96867	0.00666074
3.97193	0.0038412	3.97193	0.00683906	3.97193	0.0053932	3.97193	0.00668678
3.9752	0.00389229	3.9752	0.00690051	3.9752	0.00546621	3.9752	0.00674412
3.97846	0.00387572	3.97846	0.00692953	3.97846	0.00549892	3.97846	0.00669777
3.98172	0.00390756	3.98172	0.00693936	3.98172	0.00556709	3.98172	0.00666886
3.98499	0.00390184	3.98499	0.00693093	3.98499	0.00563307	3.98499	0.00674534
3.98825	0.00391714	3.98825	0.00695191	3.98825	0.00566554	3.98825	0.00679847
3.99151	0.00404514	3.99151	0.00699343	3.99151	0.00561019	3.99151	0.00680021
3.99478	0.00403358	3.99478	0.00702075	3.99478	0.00556296	3.99478	0.00674482
3.99804	0.00401095	3.99804	0.00700708	3.99804	0.00557913	3.99804	0.00675566
4.00131	0.00399528	4.00131	0.00699925	4.00131	0.0056099	4.00131	0.00672413
4.00457	0.00407116	4.00457	0.00698661	4.00457	0.00561562	4.00457	0.00669031
4.00783	0.00401518	4.00783	0.00692736	4.00783	0.00564305	4.00783	0.00667185
4.0111	0.00403998	4.0111	0.00686021	4.0111	0.00567153	4.0111	0.00662721
4.01436	0.00406841	4.01436	0.00687841	4.01436	0.00560782	4.01436	0.00658555
4.01762	0.00409187	4.01762	0.00687808	4.01762	0.00557407	4.01762	0.00656266
4.02089	0.00407375	4.02089	0.00687546	4.02089	0.00555356	4.02089	0.00653632
4.02415	0.0040917	4.02415	0.00694942	4.02415	0.00553376	4.02415	0.00653283
4.02742	0.0040633	4.02742	0.00699629	4.02742	0.00548967	4.02742	0.00656341
4.03068	0.00399534	4.03068	0.00699182	4.03068	0.00547731	4.03068	0.0066343
4.03394	0.0040929	4.03394	0.00699581	4.03394	0.00559095	4.03394	0.00659427
4.03721	0.00407752	4.03721	0.00699548	4.03721	0.00564752	4.03721	0.00650353
4.04047	0.00398927	4.04047	0.00697466	4.04047	0.00569294	4.04047	0.00642564
4.04373	0.00400826	4.04373	0.00697389	4.04373	0.00569337	4.04373	0.0063927
4.047	0.0040605	4.047	0.00702048	4.047	0.00568923	4.047	0.00639897
4.05026	0.00409844	4.05026	0.00696471	4.05026	0.00568317	4.05026	0.00643243
4.05352	0.00409092	4.05352	0.00695248	4.05352	0.00566889	4.05352	0.00640392
4.05679	0.00413843	4.05679	0.00697603	4.05679	0.00564541	4.05679	0.00632103
4.06005	0.00413174	4.06005	0.00700205	4.06005	0.00563537	4.06005	0.00632789
4.06332	0.00409297	4.06332	0.00700169	4.06332	0.0056392	4.06332	0.00634526
4.06658	0.00417914	4.06658	0.00704729	4.06658	0.00567049	4.06658	0.00629902
4.06984	0.00405918	4.06984	0.00701579	4.06984	0.00564475	4.06984	0.00623073
4.07311	0.00393195	4.07311	0.00698923	4.07311	0.00567743	4.07311	0.00626671
4.07637	0.00396655	4.07637	0.0069644	4.07637	0.00573274	4.07637	0.00631817
4.07963	0.00404225	4.07963	0.00699335	4.07963	0.00571613	4.07963	0.00629599
4.0829	0.00406606	4.0829	0.0070432	4.0829	0.00568128	4.0829	0.0063099
4.08616	0.00403647	4.08616	0.00702929	4.08616	0.00563223	4.08616	0.0063598
4.08943	0.00401791	4.08943	0.00708198	4.08943	0.00563498	4.08943	0.00642811
4.09269	0.00402649	4.09269	0.00715013	4.09269	0.00563333	4.09269	0.00641013
4.09595	0.00404148	4.09595	0.00716425	4.09595	0.0056697	4.09595	0.00642262
4.09922	0.00412897	4.09922	0.0071466	4.09922	0.00562606	4.09922	0.00644034
4.10248	0.00416302	4.10248	0.00718365	4.10248	0.00565856	4.10248	0.00641819
4.10574	0.00416858	4.10574	0.00715359	4.10574	0.00565253	4.10574	0.00644069
4.10901	0.00413826	4.10901	0.00712371	4.10901	0.00562299	4.10901	0.00642111
4.11227	0.00410643	4.11227	0.00717991	4.11227	0.00562573	4.11227	0.00643788
4.11554	0.00409835	4.11554	0.00716311	4.11554	0.00557488	4.11554	0.00649885
4.1188	0.00417375	4.1188	0.00715156	4.1188	0.00559017	4.1188	0.00663649
4.12206	0.0042152	4.12206	0.00716731	4.12206	0.00561456	4.12206	0.00666928
4.12533	0.00416688	4.12533	0.00720719	4.12533	0.00564346	4.12533	0.00669319
4.12859	0.0041326	4.12859	0.00724838	4.12859	0.00565991	4.12859	0.00670592
4.13185	0.00410912	4.13185	0.00733209	4.13185	0.00570568	4.13185	0.00668809
4.13512	0.0040838	4.13512	0.00733224	4.13512	0.00578453	4.13512	0.00671399
4.13838	0.00405269	4.13838	0.00727813	4.13838	0.00582147	4.13838	0.00681185
4.14164	0.00405414	4.14164	0.00727438	4.14164	0.0058203	4.14164	0.00688741
4.14491	0.0040481	4.14491	0.00729766	4.14491	0.00577834	4.14491	0.00692589
4.14817	0.00397033	4.14817	0.00724727	4.14817	0.0057674	4.14817	0.00696042
4.15144	0.00403693	4.15144	0.00724935	4.15144	0.00577553	4.15144	0.00695902
4.1547	0.00408768	4.1547	0.00723731	4.1547	0.00576475	4.1547	0.00693759
4.15796	0.00407391	4.15796	0.00716548	4.15796	0.00577787	4.15796	0.00691936
4.16123	0.00400748	4.16123	0.00712896	4.16123	0.005818	4.16123	0.00692841
4.16449	0.00401987	4.16449	0.00704737	4.16449	0.00585006	4.16449	0.00689245
4.16775	0.00400944	4.16775	0.00708594	4.16775	0.00594823	4.16775	0.00684125
4.17102	0.0040103	4.17102	0.00710147	4.17102	0.00601226	4.17102	0.0067829
4.17428	0.00401687	4.17428	0.00709654	4.17428	0.00601941	4.17428	0.00679264
4.17755	0.00401776	4.17755	0.00710367	4.17755	0.00603105	4.17755	0.0067774
4.18081	0.00400824	4.18081	0.0071715	4.18081	0.00608462	4.18081	0.00675113
4.18407	0.00394674	4.18407	0.0071667	4.18407	0.00601542	4.18407	0.00677712
4.18734	0.00392271	4.18734	0.00718025	4.18734	0.00596274	4.18734	0.00678723
4.1906	0.00403994	4.1906	0.00718795	4.1906	0.00597766	4.1906	0.00683612
4.19386	0.00401002	4.19386	0.0071271	4.19386	0.00599073	4.19386	0.00685756
4.19713	0.00396974	4.19713	0.00711111	4.19713	0.00602055	4.19713	0.006855
4.20039	0.00392135	4.20039	0.00711576	4.20039	0.00603884	4.20039	0.00684042
4.20366	0.00400039	4.20366	0.00710896	4.20366	0.00602056	4.20366	0.00688083
4.20692	0.00405169	4.20692	0.00713772	4.20692	0.00600286	4.20692	0.00687179
4.21018	0.00407613	4.21018	0.00712109	4.21018	0.00603237	4.21018	0.00687298
4.21345	0.00408657	4.21345	0.00708661	4.21345	0.00598383	4.21345	0.00688646
4.21671	0.0040678	4.21671	0.00708702	4.21671	0.00595657	4.21671	0.00694945
4.21997	0.00408043	4.21997	0.00708897	4.21997	0.00597506	4.21997	0.00697853
4.22324	0.00409837	4.22324	0.00705003	4.22324	0.00598609	4.22324	0.00699628
4.2265	0.00418561	4.2265	0.00704831	4.2265	0.00602472	4.2265	0.00700486
4.22977	0.00422952	4.22977	0.00707624	4.22977	0.00608838	4.22977	0.00704427
4.23303	0.00430746	4.23303	0.00714778	4.23303	0.0060848	4.23303	0.00709889
4.23629	0.00435527	4.23629	0.0072137	4.23629	0.00606609	4.23629	0.00709665
4.23956	0.00430831	4.23956	0.00729557	4.23956	0.00605658	4.23956	0.0071097
4.24282	0.00429967	4.24282	0.00737017	4.24282	0.00602377	4.24282	0.0071119
4.24608	0.00432811	4.24608	0.00743843	4.24608	0.00607317	4.24608	0.0071267
4.24935	0.00438525	4.24935	0.00743283	4.24935	0.00603494	4.24935	0.00714042
4.25261	0.0044509	4.25261	0.0074549	4.25261	0.00601221	4.25261	0.0072078
4.25587	0.00445859	4.25587	0.00748337	4.25587	0.00599505	4.25587	0.00728361
4.25914	0.00444322	4.25914	0.00746517	4.25914	0.00598137	4.25914	0.00736432
4.2624	0.00440262	4.2624	0.00749002	4.2624	0.00596383	4.2624	0.00738169
4.26567	0.0044005	4.26567	0.00745491	4.26567	0.00602001	4.26567	0.00738418
4.26893	0.00442222	4.26893	0.0074368	4.26893	0.00610234	4.26893	0.0073583
4.27219	0.00442083	4.27219	0.00745771	4.27219	0.00613706	4.27219	0.00730516
4.27546	0.00456721	4.27546	0.00751208	4.27546	0.00615434	4.27546	0.00728394
4.27872	0.00461369	4.27872	0.0075822	4.27872	0.00614397	4.27872	0.00728684
4.28198	0.00456927	4.28198	0.00757381	4.28198	0.00613099	4.28198	0.00732575
4.28525	0.00449354	4.28525	0.00754942	4.28525	0.00614185	4.28525	0.00736873
4.28851	0.00450379	4.28851	0.0075226	4.28851	0.00616904	4.28851	0.00741854
4.29178	0.00447963	4.29178	0.00754452	4.29178	0.00616672	4.29178	0.00741936
4.29504	0.00456616	4.29504	0.00755972	4.29504	0.00623262	4.29504	0.00740826
4.2983	0.00459387	4.2983	0.00755307	4.2983	0.006233	4.2983	0.00736692
4.30157	0.00461425	4.30157	0.00759718	4.30157	0.00619383	4.30157	0.00731959
4.30483	0.00461084	4.30483	0.00762027	4.30483	0.0062272	4.30483	0.00732024
4.30809	0.00463233	4.30809	0.00756836	4.30809	0.0062133	4.30809	0.00733687
4.31136	0.00466959	4.31136	0.00749653	4.31136	0.00614864	4.31136	0.00729816
4.31462	0.00465186	4.31462	0.00746273	4.31462	0.00616172	4.31462	0.00734333
4.31789	0.00463995	4.31789	0.00745307	4.31789	0.00616863	4.31789	0.00743477
4.32115	0.00469388	4.32115	0.0074552	4.32115	0.00621045	4.32115	0.00744933
4.32441	0.00468346	4.32441	0.00739624	4.32441	0.0062304	4.32441	0.00753161
4.32768	0.00471299	4.32768	0.00736072	4.32768	0.00621039	4.32768	0.00758895
4.33094	0.00471816	4.33094	0.00735368	4.33094	0.00618459	4.33094	0.00769484
4.3342	0.00465884	4.3342	0.00737779	4.3342	0.00607986	4.3342	0.00768952
4.33747	0.00469422	4.33747	0.0073454	4.33747	0.00605076	4.33747	0.00764964
4.34073	0.00474322	4.34073	0.00734944	4.34073	0.00604598	4.34073	0.00762111
4.34399	0.00480678	4.34399	0.0072828	4.34399	0.00606384	4.34399	0.0076849
4.34726	0.00484973	4.34726	0.00729776	4.34726	0.00605933	4.34726	0.00772787
4.35052	0.00486309	4.35052	0.00734516	4.35052	0.0060669	4.35052	0.0077817
4.35379	0.0048478	4.35379	0.00735228	4.35379	0.00613398	4.35379	0.00784519
4.35705	0.0048024	4.35705	0.00740863	4.35705	0.00616409	4.35705	0.00786119
4.36031	0.00478836	4.36031	0.00743393	4.36031	0.0062274	4.36031	0.00790501
4.36358	0.00490731	4.36358	0.0075051	4.36358	0.0062194	4.36358	0.00790561
4.36684	0.00490061	4.36684	0.00757826	4.36684	0.00624902	4.36684	0.00783918
4.3701	0.0048556	4.3701	0.00761223	4.3701	0.00630597	4.3701	0.00782573
4.37337	0.00486466	4.37337	0.00757749	4.37337	0.00627739	4.37337	0.00786168
4.37663	0.00483471	4.37663	0.00756015	4.37663	0.00626391	4.37663	0.00787681
4.3799	0.00479864	4.3799	0.00759028	4.3799	0.00621968	4.3799	0.00787266
4.38316	0.00483392	4.38316	0.00758204	4.38316	0.00625943	4.38316	0.0078828
4.38642	0.0049087	4.38642	0.0075824	4.38642	0.00626714	4.38642	0.0079118
4.38969	0.00490788	4.38969	0.00764551	4.38969	0.00633734	4.38969	0.00791017
4.39295	0.00489971	4.39295	0.00770439	4.39295	0.00634609	4.39295	0.00793849
4.39621	0.00491208	4.39621	0.00766781	4.39621	0.00638653	4.39621	0.00787307
4.39948	0.00486523	4.39948	0.00768867	4.39948	0.00645467	4.39948	0.00781537
4.40274	0.00488914	4.40274	0.00774648	4.40274	0.00643043	4.40274	0.00778544
4.40601	0.00498926	4.40601	0.00780886	4.40601	0.00642228	4.40601	0.00768768
4.40927	0.00497501	4.40927	0.00786524	4.40927	0.0064308	4.40927	0.00766734
4.41253	0.00498479	4.41253	0.0078963	4.41253	0.00644508	4.41253	0.00766683
4.4158	0.00505076	4.4158	0.007852	4.4158	0.00653917	4.4158	0.00766219
4.41906	0.00500786	4.41906	0.00788568	4.41906	0.00658867	4.41906	0.00762527
4.42232	0.00496741	4.42232	0.00795179	4.42232	0.006625	4.42232	0.00763747
4.42559	0.00487551	4.42559	0.00803925	4.42559	0.00667594	4.42559	0.0075623
4.42885	0.00492133	4.42885	0.00807716	4.42885	0.00667208	4.42885	0.00755316
4.43211	0.0049805	4.43211	0.00804024	4.43211	0.0066589	4.43211	0.00756269
4.43538	0.00498934	4.43538	0.00807858	4.43538	0.00663565	4.43538	0.00753184
4.43864	0.00494053	4.43864	0.00800632	4.43864	0.006595	4.43864	0.00752464
4.44191	0.0049258	4.44191	0.00799588	4.44191	0.00653832	4.44191	0.00745928
4.44517	0.0049518	4.44517	0.00801406	4.44517	0.00650093	4.44517	0.00744347
4.44843	0.0049621	4.44843	0.00797693	4.44843	0.00647227	4.44843	0.00751723
4.4517	0.00510218	4.4517	0.00792233	4.4517	0.00642434	4.4517	0.00754265
4.45496	0.00516273	4.45496	0.00796193	4.45496	0.00650356	4.45496	0.00758456
4.45822	0.00512787	4.45822	0.00798692	4.45822	0.00651351	4.45822	0.00756173
4.46149	0.00519955	4.46149	0.00797564	4.46149	0.0065631	4.46149	0.00754663
4.46475	0.00520137	4.46475	0.00799694	4.46475	0.00652491	4.46475	0.0075646
4.46802	0.00515054	4.46802	0.00797684	4.46802	0.00648699	4.46802	0.00759302
4.47128	0.00506884	4.47128	0.00795044	4.47128	0.00638637	4.47128	0.00761962
4.47454	0.00508949	4.47454	0.00796586	4.47454	0.00638724	4.47454	0.00759892
4.47781	0.0051253	4.47781	0.00806473	4.47781	0.00635326	4.47781	0.0076452
4.48107	0.00520754	4.48107	0.00809706	4.48107	0.00634494	4.48107	0.00768876
4.48433	0.00517658	4.48433	0.00807604	4.48433	0.0063697	4.48433	0.00773687
4.4876	0.00520958	4.4876	0.00806197	4.4876	0.00638946	4.4876	0.00778843
4.49086	0.00523592	4.49086	0.00803283	4.49086	0.00638601	4.49086	0.00782413
4.49413	0.00520669	4.49413	0.00802548	4.49413	0.00641578	4.49413	0.00781644
4.49739	0.00520653	4.49739	0.00806037	4.49739	0.00638606	4.49739	0.00783915
4.50065	0.00528955	4.50065	0.0080662	4.50065	0.00641047	4.50065	0.00789415
4.50392	0.00534202	4.50392	0.0080263	4.50392	0.00645803	4.50392	0.00793132
4.50718	0.00535031	4.50718	0.00799733	4.50718	0.00647505	4.50718	0.00804528
4.51044	0.00533021	4.51044	0.00802375	4.51044	0.00652594	4.51044	0.00805966
4.51371	0.00524372	4.51371	0.00808332	4.51371	0.00658947	4.51371	0.00804964
4.51697	0.00528863	4.51697	0.00804914	4.51697	0.00663715	4.51697	0.00805913
4.52023	0.00534638	4.52023	0.00804123	4.52023	0.00665846	4.52023	0.00811123
4.5235	0.00541224	4.5235	0.00799071	4.5235	0.00670171	4.5235	0.00818011
4.52676	0.00535851	4.52676	0.00796628	4.52676	0.00675227	4.52676	0.0082048
4.53003	0.00539273	4.53003	0.00800621	4.53003	0.00673616	4.53003	0.00820774
4.53329	0.0053733	4.53329	0.00805405	4.53329	0.0067403	4.53329	0.00822259
4.53655	0.00534213	4.53655	0.00811494	4.53655	0.00667114	4.53655	0.00815127
4.53982	0.00541039	4.53982	0.0080975	4.53982	0.00665827	4.53982	0.00818294
4.54308	0.00541481	4.54308	0.00809698	4.54308	0.00659616	4.54308	0.00827107
4.54634	0.00535671	4.54634	0.00809132	4.54634	0.00657978	4.54634	0.008267
4.54961	0.0053712	4.54961	0.00815167	4.54961	0.00656966	4.54961	0.00818814
4.55287	0.00542484	4.55287	0.00824382	4.55287	0.00668027	4.55287	0.00818962
4.55614	0.00542758	4.55614	0.00827742	4.55614	0.00674402	4.55614	0.00821138
4.5594	0.0054104	4.5594	0.00822781	4.5594	0.00669521	4.5594	0.00824619
4.56266	0.00531715	4.56266	0.00823371	4.56266	0.00668108	4.56266	0.00825641
4.56593	0.00532722	4.56593	0.00825764	4.56593	0.00666449	4.56593	0.00829461
4.56919	0.00531598	4.56919	0.00829785	4.56919	0.00667737	4.56919	0.00833035
4.57245	0.0053144	4.57245	0.00828488	4.57245	0.00674503	4.57245	0.00828412
4.57572	0.00536463	4.57572	0.00829868	4.57572	0.00675477	4.57572	0.00823794
4.57898	0.00537425	4.57898	0.00832521	4.57898	0.0068062	4.57898	0.00822526
4.58225	0.00529097	4.58225	0.00834036	4.58225	0.00682803	4.58225	0.00829349
4.58551	0.00529414	4.58551	0.00836782	4.58551	0.00683252	4.58551	0.00830839
4.58877	0.00538691	4.58877	0.00840634	4.58877	0.00679464	4.58877	0.0082852
4.59204	0.00546984	4.59204	0.00836197	4.59204	0.00677565	4.59204	0.00830988
4.5953	0.00550513	4.5953	0.00828097	4.5953	0.00675524	4.5953	0.00830756
4.59856	0.0055355	4.59856	0.0083269	4.59856	0.00669946	4.59856	0.00833965
4.60183	0.00559295	4.60183	0.00839539	4.60183	0.0067237	4.60183	0.00836726
4.60509	0.00561045	4.60509	0.00841871	4.60509	0.00669941	4.60509	0.00837381
4.60836	0.0056464	4.60836	0.00824144	4.60836	0.00669508	4.60836	0.00834912
4.61162	0.00565849	4.61162	0.00808683	4.61162	0.00674371	4.61162	0.0082777
4.61488	0.00565551	4.61488	0.00794389	4.61488	0.00670947	4.61488	0.00822898
4.61815	0.00561947	4.61815	0.00792826	4.61815	0.0067395	4.61815	0.00833637
4.62141	0.00552321	4.62141	0.00796681	4.62141	0.00674919	4.62141	0.00837169
4.62467	0.00552051	4.62467	0.00796498	4.62467	0.00678233	4.62467	0.00835535
4.62794	0.00551277	4.62794	0.00796195	4.62794	0.00681869	4.62794	0.00836578
4.6312	0.00548963	4.6312	0.00798613	4.6312	0.00686899	4.6312	0.00843622
4.63446	0.00550357	4.63446	0.00795218	4.63446	0.00684197	4.63446	0.00843698
4.63773	0.00551862	4.63773	0.00794535	4.63773	0.00680126	4.63773	0.00844849
4.64099	0.0055385	4.64099	0.00796067	4.64099	0.00683837	4.64099	0.00840978
4.64426	0.00557568	4.64426	0.00792029	4.64426	0.00685498	4.64426	0.00838851
4.64752	0.0055827	4.64752	0.00792109	4.64752	0.00686804	4.64752	0.00837462
4.65078	0.00553498	4.65078	0.00792596	4.65078	0.00685581	4.65078	0.00839895
4.65405	0.00557054	4.65405	0.00796744	4.65405	0.00685031	4.65405	0.00848065
4.65731	0.00556274	4.65731	0.00794773	4.65731	0.00687919	4.65731	0.00852267
4.66057	0.00556921	4.66057	0.00791346	4.66057	0.00691262	4.66057	0.00850235
4.66384	0.00557379	4.66384	0.00790602	4.66384	0.00694735	4.66384	0.00844542
4.6671	0.00552762	4.6671	0.00790445	4.6671	0.00691032	4.6671	0.00839492
4.67037	0.00546816	4.67037	0.00787495	4.67037	0.00688524	4.67037	0.00835453
4.67363	0.00537255	4.67363	0.00791264	4.67363	0.00686333	4.67363	0.00830217
4.67689	0.0053732	4.67689	0.007971	4.67689	0.00686795	4.67689	0.00828937
4.68016	0.00529771	4.68016	0.00792679	4.68016	0.00696158	4.68016	0.00823029
4.68342	0.00522853	4.68342	0.00789853	4.68342	0.00698344	4.68342	0.0081743
4.68668	0.00519846	4.68668	0.00794326	4.68668	0.00698879	4.68668	0.00815097
4.68995	0.00519823	4.68995	0.0080916	4.68995	0.00698456	4.68995	0.00816552
4.69321	0.00526907	4.69321	0.00822195	4.69321	0.0070081	4.69321	0.00820705
4.69648	0.00519709	4.69648	0.00839431	4.69648	0.0071223	4.69648	0.00823793
4.69974	0.00533361	4.69974	0.00835463	4.69974	0.00714921	4.69974	0.0082033
4.703	0.00538599	4.703	0.00834656	4.703	0.00716411	4.703	0.0081719
4.70627	0.00540079	4.70627	0.00842545	4.70627	0.00724433	4.70627	0.00814144
4.70953	0.00540749	4.70953	0.00844451	4.70953	0.00729549	4.70953	0.00821034
4.71279	0.00548528	4.71279	0.00844906	4.71279	0.00730287	4.71279	0.00821609
4.71606	0.00550308	4.71606	0.00848433	4.71606	0.00732449	4.71606	0.00822859
4.71932	0.00553263	4.71932	0.00853509	4.71932	0.00735802	4.71932	0.00826935
4.72258	0.00555218	4.72258	0.00856498	4.72258	0.00744814	4.72258	0.00828616
4.72585	0.00559096	4.72585	0.00858791	4.72585	0.00749169	4.72585	0.00831232
4.72911	0.00562472	4.72911	0.00856881	4.72911	0.00754505	4.72911	0.0083505
4.73238	0.00564363	4.73238	0.00855376	4.73238	0.00758036	4.73238	0.00834986
4.73564	0.00560531	4.73564	0.0085735	4.73564	0.00750044	4.73564	0.00827128
4.7389	0.0056387	4.7389	0.00860735	4.7389	0.00746752	4.7389	0.00823638
4.74217	0.00564589	4.74217	0.00861931	4.74217	0.00746443	4.74217	0.00826622
4.74543	0.00570194	4.74543	0.00856645	4.74543	0.00744853	4.74543	0.00831877
4.74869	0.00574364	4.74869	0.00854716	4.74869	0.00746393	4.74869	0.00835677
4.75196	0.00571741	4.75196	0.00854295	4.75196	0.00751599	4.75196	0.00838079
4.75522	0.00577437	4.75522	0.0085431	4.75522	0.00755688	4.75522	0.00845169
4.75849	0.00581879	4.75849	0.00856246	4.75849	0.0075576	4.75849	0.00844837
4.76175	0.00586046	4.76175	0.00861755	4.76175	0.00745022	4.76175	0.00849115
4.76501	0.00589902	4.76501	0.00861427	4.76501	0.00743813	4.76501	0.00855344
4.76828	0.00589054	4.76828	0.00860253	4.76828	0.00745796	4.76828	0.00857183
4.77154	0.0058725	4.77154	0.00863184	4.77154	0.00747155	4.77154	0.00863774
4.7748	0.00584119	4.7748	0.00866487	4.7748	0.00743499	4.7748	0.00867348
4.77807	0.00593805	4.77807	0.00868207	4.77807	0.00736283	4.77807	0.0086861
4.78133	0.00592919	4.78133	0.00876207	4.78133	0.00736297	4.78133	0.00867917
4.7846	0.00599828	4.7846	0.00882121	4.7846	0.00739358	4.7846	0.0086859
4.78786	0.00600589	4.78786	0.0087772	4.78786	0.00740297	4.78786	0.00868423
4.79112	0.00607528	4.79112	0.00877094	4.79112	0.00739875	4.79112	0.00863191
4.79439	0.0060243	4.79439	0.00875575	4.79439	0.00740396	4.79439	0.00863932
4.79765	0.00605193	4.79765	0.00875292	4.79765	0.0073911	4.79765	0.00866327
4.80091	0.00600711	4.80091	0.00874146	4.80091	0.00734657	4.80091	0.00864651
4.80418	0.00598927	4.80418	0.00874768	4.80418	0.00725096	4.80418	0.0086638
4.80744	0.00600577	4.80744	0.00873971	4.80744	0.0072299	4.80744	0.00866661
4.8107	0.00600103	4.8107	0.00874523	4.8107	0.00719544	4.8107	0.00866285
4.81397	0.00600216	4.81397	0.00877019	4.81397	0.00722099	4.81397	0.00862529
4.81723	0.00602932	4.81723	0.00883435	4.81723	0.00727863	4.81723	0.00872053
4.8205	0.00601709	4.8205	0.00885924	4.8205	0.00730051	4.8205	0.00881222
4.82376	0.00596152	4.82376	0.00884928	4.82376	0.00727638	4.82376	0.00877409
4.82702	0.00597328	4.82702	0.00888741	4.82702	0.00727582	4.82702	0.00872054
4.83029	0.00598422	4.83029	0.00892455	4.83029	0.00729767	4.83029	0.0087545
4.83355	0.00609271	4.83355	0.00897511	4.83355	0.00730458	4.83355	0.008761
4.83681	0.00608335	4.83681	0.00900354	4.83681	0.00734314	4.83681	0.00877601
4.84008	0.00599607	4.84008	0.00902417	4.84008	0.00732814	4.84008	0.0087953
4.84334	0.00596228	4.84334	0.00901189	4.84334	0.00735532	4.84334	0.0087984
4.84661	0.00596044	4.84661	0.00899402	4.84661	0.0073389	4.84661	0.00877713
4.84987	0.00601541	4.84987	0.00899437	4.84987	0.0073682	4.84987	0.00878201
4.85313	0.00608157	4.85313	0.00896127	4.85313	0.0073788	4.85313	0.00870277
4.8564	0.00611421	4.8564	0.00896426	4.8564	0.00738134	4.8564	0.00871576
4.85966	0.00609473	4.85966	0.00897216	4.85966	0.00739577	4.85966	0.0087411
4.86292	0.0060326	4.86292	0.00890029	4.86292	0.00737631	4.86292	0.00877327
4.86619	0.00597397	4.86619	0.0088168	4.86619	0.00734862	4.86619	0.00877866
4.86945	0.00598638	4.86945	0.00880303	4.86945	0.00730685	4.86945	0.00879022
4.87272	0.00601409	4.87272	0.00880126	4.87272	0.00727458	4.87272	0.00878839
4.87598	0.00612905	4.87598	0.00882363	4.87598	0.00725584	4.87598	0.00873655
4.87924	0.00607938	4.87924	0.00879467	4.87924	0.00725639	4.87924	0.00869806
4.88251	0.00609844	4.88251	0.00881267	4.88251	0.00731668	4.88251	0.00870022
4.88577	0.00606056	4.88577	0.00882076	4.88577	0.00738441	4.88577	0.00872583
4.88903	0.0060594	4.88903	0.00887394	4.88903	0.0074189	4.88903	0.00876978
4.8923	0.00605616	4.8923	0.00894823	4.8923	0.00743579	4.8923	0.00871173
4.89556	0.00612931	4.89556	0.0089525	4.89556	0.00744335	4.89556	0.00875821
4.89883	0.00612007	4.89883	0.00889985	4.89883	0.00748073	4.89883	0.00872915
4.90209	0.00610997	4.90209	0.00892366	4.90209	0.007542	4.90209	0.00869909
4.90535	0.00620557	4.90535	0.00897728	4.90535	0.00756884	4.90535	0.0087523
4.90862	0.00619173	4.90862	0.0090742	4.90862	0.00754463	4.90862	0.00881166
4.91188	0.00613479	4.91188	0.00910998	4.91188	0.00753198	4.91188	0.0088373
4.91514	0.00609933	4.91514	0.00910128	4.91514	0.00755889	4.91514	0.00889725
4.91841	0.00609417	4.91841	0.00907325	4.91841	0.00756031	4.91841	0.00890609
4.92167	0.00616984	4.92167	0.00905589	4.92167	0.00756193	4.92167	0.00891365
4.92493	0.00618606	4.92493	0.0090735	4.92493	0.00756593	4.92493	0.00887737
4.9282	0.00615606	4.9282	0.00907434	4.9282	0.00761254	4.9282	0.00888793
4.93146	0.0061321	4.93146	0.00910483	4.93146	0.00759484	4.93146	0.00891572
4.93473	0.00609539	4.93473	0.00920231	4.93473	0.00758039	4.93473	0.00897271
4.93799	0.00603069	4.93799	0.00923571	4.93799	0.00756788	4.93799	0.00897517
4.94125	0.00601245	4.94125	0.00923183	4.94125	0.00760911	4.94125	0.00896811
4.94452	0.00605865	4.94452	0.00929571	4.94452	0.00767371	4.94452	0.00889152
4.94778	0.00614524	4.94778	0.00936179	4.94778	0.00767879	4.94778	0.00890169
4.95104	0.00612326	4.95104	0.00940684	4.95104	0.00768793	4.95104	0.00892802
4.95431	0.00608662	4.95431	0.00943278	4.95431	0.00770204	4.95431	0.00898861
4.95757	0.0060098	4.95757	0.00946831	4.95757	0.00770017	4.95757	0.00902899
4.96084	0.00606711	4.96084	0.00948326	4.96084	0.00774331	4.96084	0.00901313
4.9641	0.00609854	4.9641	0.00946023	4.9641	0.00767224	4.9641	0.0090484
4.96736	0.006213	4.96736	0.00948061	4.96736	0.0076373	4.96736	0.00902904
4.97063	0.00624369	4.97063	0.00949284	4.97063	0.00764605	4.97063	0.00899438
4.97389	0.00631456	4.97389	0.00948224	4.97389	0.00765953	4.97389	0.00906421
4.97715	0.00628192	4.97715	0.00944447	4.97715	0.00769408	4.97715	0.00908442
4.98042	0.00630969	4.98042	0.00938944	4.98042	0.00768671	4.98042	0.00909961
4.98368	0.00632275	4.98368	0.00935871	4.98368	0.0076495	4.98368	0.00908761
4.98695	0.00632348	4.98695	0.00931819	4.98695	0.00765733	4.98695	0.00907869
4.99021	0.00631701	4.99021	0.00925145	4.99021	0.00769543	4.99021	0.00910083
4.99347	0.00635129	4.99347	0.00922758	4.99347	0.00767995	4.99347	0.00911035
4.99674	0.00640066	4.99674	0.00926756	4.99674	0.00769511	4.99674	0.00907116
5	0.00646547	5	0.00931235	5	0.00769348	5	0.00912361
5.00326	0.00644399	5.00326	0.0093392	5.00326	0.00772293	5.00326	0.00919284
5.00653	0.00639452	5.00653	0.00939227	5.00653	0.0077712	5.00653	0.00925769
5.00979	0.00649876	5.00979	0.00945394	5.00979	0.00775661	5.00979	0.00921072
5.01305	0.00657892	5.01305	0.0094849	5.01305	0.00776086	5.01305	0.00918204
5.01632	0.00659266	5.01632	0.00945808	5.01632	0.0077669	5.01632	0.00916693
5.01958	0.0065943	5.01958	0.00943501	5.01958	0.00779953	5.01958	0.00913188
5.02285	0.00664896	5.02285	0.00942323	5.02285	0.00778898	5.02285	0.00913429
5.02611	0.00664224	5.02611	0.0094219	5.02611	0.00780737	5.02611	0.0092284
5.02937	0.00657112	5.02937	0.0094511	5.02937	0.00786485	5.02937	0.00928305
5.03264	0.00659199	5.03264	0.0094696	5.03264	0.00793281	5.03264	0.00931092
5.0359	0.00663811	5.0359	0.00949199	5.0359	0.00796054	5.0359	0.00928606
5.03916	0.00668383	5.03916	0.00946255	5.03916	0.00798255	5.03916	0.00934261
5.04243	0.00668793	5.04243	0.00948449	5.04243	0.00799145	5.04243	0.00940496
5.04569	0.00675691	5.04569	0.00951493	5.04569	0.00804896	5.04569	0.00938765
5.04896	0.00672965	5.04896	0.00948545	5.04896	0.00806323	5.04896	0.00940362
5.05222	0.00671569	5.05222	0.00943257	5.05222	0.00802255	5.05222	0.0093879
5.05548	0.00667018	5.05548	0.0094357	5.05548	0.00802114	5.05548	0.009359
5.05875	0.00670753	5.05875	0.00951231	5.05875	0.00797381	5.05875	0.00934475
5.06201	0.00671655	5.06201	0.00955529	5.06201	0.00797355	5.06201	0.00933112
5.06527	0.00669719	5.06527	0.00959073	5.06527	0.00794681	5.06527	0.00931102
5.06854	0.00667418	5.06854	0.00961334	5.06854	0.00796067	5.06854	0.00930511
5.0718	0.00674741	5.0718	0.00963853	5.0718	0.0080034	5.0718	0.00929303
5.07507	0.00671921	5.07507	0.00963968	5.07507	0.00804148	5.07507	0.00928842
5.07833	0.00670259	5.07833	0.00959947	5.07833	0.0080138	5.07833	0.00936033
5.08159	0.006669	5.08159	0.00962344	5.08159	0.00801807	5.08159	0.00931064
5.08486	0.00674142	5.08486	0.00956765	5.08486	0.00805741	5.08486	0.00928649
5.08812	0.00684643	5.08812	0.00953327	5.08812	0.00806661	5.08812	0.00928692
5.09138	0.00679352	5.09138	0.00954279	5.09138	0.00805728	5.09138	0.00935758
5.09465	0.00674569	5.09465	0.00958194	5.09465	0.00806554	5.09465	0.00940731
5.09791	0.00675159	5.09791	0.00963237	5.09791	0.00812431	5.09791	0.00939947
5.10117	0.00674075	5.10117	0.00968872	5.10117	0.00817375	5.10117	0.00940626
5.10444	0.00669922	5.10444	0.0097286	5.10444	0.00824274	5.10444	0.00942423
5.1077	0.00671177	5.1077	0.0097457	5.1077	0.00820969	5.1077	0.00940921
5.11097	0.00675188	5.11097	0.0097658	5.11097	0.0082209	5.11097	0.00938408
5.11423	0.00673797	5.11423	0.00978266	5.11423	0.00815785	5.11423	0.00938974
5.11749	0.00666583	5.11749	0.00980431	5.11749	0.008114	5.11749	0.00942562
5.12076	0.0066585	5.12076	0.00982453	5.12076	0.00813687	5.12076	0.00934127
5.12402	0.00664396	5.12402	0.00989872	5.12402	0.00814949	5.12402	0.00933137
5.12728	0.00657343	5.12728	0.00989789	5.12728	0.00822393	5.12728	0.00934191
5.13055	0.00659401	5.13055	0.00992187	5.13055	0.00825659	5.13055	0.00933899
5.13381	0.00663414	5.13381	0.0099795	5.13381	0.00825796	5.13381	0.00935205
5.13708	0.00661918	5.13708	0.00999409	5.13708	0.00831524	5.13708	0.00940547
5.14034	0.00665519	5.14034	0.0100279	5.14034	0.00835816	5.14034	0.00942158
5.1436	0.00671443	5.1436	0.0100573	5.1436	0.00834384	5.1436	0.00943804
5.14687	0.00679577	5.14687	0.0100516	5.14687	0.00839054	5.14687	0.0095015
5.15013	0.00685132	5.15013	0.0100611	5.15013	0.00839929	5.15013	0.00956441
5.15339	0.00681229	5.15339	0.010082	5.15339	0.00837746	5.15339	0.00958634
5.15666	0.00688378	5.15666	0.0101208	5.15666	0.0084043	5.15666	0.009585
5.15992	0.00692379	5.15992	0.0101638	5.15992	0.00844384	5.15992	0.00953419
5.16319	0.00695874	5.16319	0.0101409	5.16319	0.0084269	5.16319	0.0095687
5.16645	0.00695511	5.16645	0.0101534	5.16645	0.00841373	5.16645	0.00957692
5.16971	0.00695179	5.16971	0.0101279	5.16971	0.00838972	5.16971	0.00958001
5.17298	0.0069578	5.17298	0.0101175	5.17298	0.00843349	5.17298	0.00960017
5.17624	0.00693606	5.17624	0.0100583	5.17624	0.00845094	5.17624	0.00958082
5.1795	0.00686189	5.1795	0.0100738	5.1795	0.00841212	5.1795	0.00963338
5.18277	0.00690479	5.18277	0.0100793	5.18277	0.00842974	5.18277	0.0096791
5.18603	0.00690023	5.18603	0.0100666	5.18603	0.008387	5.18603	0.00973793
5.1893	0.0068626	5.1893	0.0100826	5.1893	0.00846101	5.1893	0.00980802
5.19256	0.00684092	5.19256	0.0101243	5.19256	0.00846979	5.19256	0.00985445
5.19582	0.00690776	5.19582	0.0101215	5.19582	0.00847841	5.19582	0.00984926
5.19909	0.00695431	5.19909	0.0101374	5.19909	0.00850585	5.19909	0.00983889
5.20235	0.00695468	5.20235	0.010115	5.20235	0.00851318	5.20235	0.0098639
5.20561	0.00702161	5.20561	0.0100544	5.20561	0.00850854	5.20561	0.00988836
5.20888	0.00706083	5.20888	0.0100597	5.20888	0.00847301	5.20888	0.00991224
5.21214	0.00703361	5.21214	0.0100856	5.21214	0.00848649	5.21214	0.0099301
5.2154	0.00698425	5.2154	0.0100823	5.2154	0.00851783	5.2154	0.0099409
5.21867	0.00702286	5.21867	0.0100734	5.21867	0.00850253	5.21867	0.00991519
5.22193	0.00699271	5.22193	0.0100686	5.22193	0.00848963	5.22193	0.00992319
5.2252	0.00695295	5.2252	0.0101049	5.2252	0.00852922	5.2252	0.00996388
5.22846	0.00692647	5.22846	0.0100942	5.22846	0.00857387	5.22846	0.00998269
5.23172	0.00694552	5.23172	0.0101297	5.23172	0.00858198	5.23172	0.0100409
5.23499	0.00699979	5.23499	0.0101049	5.23499	0.008593	5.23499	0.0100511
5.23825	0.00704289	5.23825	0.0101102	5.23825	0.00855664	5.23825	0.00998404
5.24151	0.00696943	5.24151	0.0101713	5.24151	0.00851327	5.24151	0.00995023
5.24478	0.00692176	5.24478	0.0102315	5.24478	0.00852618	5.24478	0.00991433
5.24804	0.00691561	5.24804	0.0102753	5.24804	0.00857393	5.24804	0.0099468
5.25131	0.00689506	5.25131	0.010278	5.25131	0.00863889	5.25131	0.0099945
5.25457	0.00692856	5.25457	0.0102816	5.25457	0.00867589	5.25457	0.0100271
5.25783	0.00693855	5.25783	0.0103172	5.25783	0.0087206	5.25783	0.0100502
5.2611	0.0070814	5.2611	0.010326	5.2611	0.00879356	5.2611	0.010017
5.26436	0.00703829	5.26436	0.0103397	5.26436	0.0087746	5.26436	0.0100286
5.26762	0.0070842	5.26762	0.0103541	5.26762	0.00875654	5.26762	0.0100108
5.27089	0.0070665	5.27089	0.0103383	5.27089	0.00868206	5.27089	0.00996727
5.27415	0.00710236	5.27415	0.0102553	5.27415	0.00868355	5.27415	0.00999321
5.27742	0.00709915	5.27742	0.0101983	5.27742	0.00869615	5.27742	0.0099874
5.28068	0.00712799	5.28068	0.0101307	5.28068	0.00873567	5.28068	0.010016
5.28394	0.00712521	5.28394	0.010162	5.28394	0.00867168	5.28394	0.0101096
5.28721	0.00709495	5.28721	0.0101823	5.28721	0.00862901	5.28721	0.0101246
5.29047	0.00705608	5.29047	0.0101871	5.29047	0.00860905	5.29047	0.0101602
5.29373	0.00707483	5.29373	0.0102095	5.29373	0.00861709	5.29373	0.010155
5.297	0.00713873	5.297	0.0102334	5.297	0.00857043	5.297	0.0101384
5.30026	0.00719213	5.30026	0.0102241	5.30026	0.00850775	5.30026	0.0101839
5.30352	0.00723218	5.30352	0.0102109	5.30352	0.00850419	5.30352	0.0101629
5.30679	0.00720767	5.30679	0.0102127	5.30679	0.00848493	5.30679	0.010189
5.31005	0.00720428	5.31005	0.0102468	5.31005	0.00847111	5.31005	0.0101579
5.31332	0.00718607	5.31332	0.0102136	5.31332	0.00848103	5.31332	0.010123
5.31658	0.00718052	5.31658	0.0102402	5.31658	0.00850645	5.31658	0.0101372
5.31984	0.00726881	5.31984	0.0102428	5.31984	0.00855916	5.31984	0.0102475
5.32311	0.00733663	5.32311	0.0102059	5.32311	0.00858384	5.32311	0.0103011
5.32637	0.00737453	5.32637	0.0101975	5.32637	0.00858316	5.32637	0.0103313
5.32963	0.00738278	5.32963	0.0102149	5.32963	0.00858599	5.32963	0.0102895
5.3329	0.00732565	5.3329	0.0102692	5.3329	0.00857101	5.3329	0.0102812
5.33616	0.0072847	5.33616	0.010285	5.33616	0.00860615	5.33616	0.0102238
5.33943	0.00732552	5.33943	0.0102643	5.33943	0.00859421	5.33943	0.0102177
5.34269	0.00725136	5.34269	0.0102189	5.34269	0.00856745	5.34269	0.0102465
5.34595	0.00741099	5.34595	0.0101833	5.34595	0.00861404	5.34595	0.0103052
5.34922	0.00739558	5.34922	0.0102016	5.34922	0.00869557	5.34922	0.010284
5.35248	0.00746399	5.35248	0.0102034	5.35248	0.00871405	5.35248	0.0102846
5.35574	0.00751859	5.35574	0.0102463	5.35574	0.00867986	5.35574	0.0102061
5.35901	0.00755834	5.35901	0.0103315	5.35901	0.0086919	5.35901	0.0102416
5.36227	0.00755038	5.36227	0.0103693	5.36227	0.00873168	5.36227	0.0102307
5.36554	0.00759096	5.36554	0.0103131	5.36554	0.00882614	5.36554	0.0101594
5.3688	0.00759101	5.3688	0.0102927	5.3688	0.0088904	5.3688	0.0101478
5.37206	0.00766326	5.37206	0.0103356	5.37206	0.00895839	5.37206	0.0101304
5.37533	0.00764316	5.37533	0.0103271	5.37533	0.00898677	5.37533	0.0102041
5.37859	0.00759495	5.37859	0.0103161	5.37859	0.00910265	5.37859	0.0102965
5.38185	0.00762782	5.38185	0.0103386	5.38185	0.00916425	5.38185	0.0102335
5.38512	0.00755726	5.38512	0.0103223	5.38512	0.009213	5.38512	0.0102802
5.38838	0.00762362	5.38838	0.0103581	5.38838	0.00925322	5.38838	0.0102648
5.39164	0.00764598	5.39164	0.0103752	5.39164	0.0093062	5.39164	0.0103141
5.39491	0.0077196	5.39491	0.010451	5.39491	0.00932933	5.39491	0.0103281
5.39817	0.00767549	5.39817	0.0104862	5.39817	0.00933221	5.39817	0.0103225
5.40144	0.00756598	5.40144	0.010482	5.40144	0.00926517	5.40144	0.0102569
5.4047	0.00754878	5.4047	0.0104517	5.4047	0.00927853	5.4047	0.0102795
5.40796	0.00760445	5.40796	0.0104523	5.40796	0.00930598	5.40796	0.0103101
5.41123	0.00761242	5.41123	0.0104761	5.41123	0.00926959	5.41123	0.0103605
5.41449	0.00767185	5.41449	0.010517	5.41449	0.00927254	5.41449	0.0103692
5.41775	0.00772637	5.41775	0.0105692	5.41775	0.00922529	5.41775	0.0103826
5.42102	0.00770374	5.42102	0.0106306	5.42102	0.00923433	5.42102	0.0103732
5.42428	0.00772389	5.42428	0.0107002	5.42428	0.00923005	5.42428	0.0103881
5.42755	0.00765388	5.42755	0.0107531	5.42755	0.00920142	5.42755	0.0103511
5.43081	0.00762718	5.43081	0.0107577	5.43081	0.00914425	5.43081	0.0103631
5.43407	0.00766876	5.43407	0.0107833	5.43407	0.00913756	5.43407	0.010376
5.43734	0.00763598	5.43734	0.0108084	5.43734	0.00913686	5.43734	0.010451
5.4406	0.00768306	5.4406	0.0108248	5.4406	0.00916996	5.4406	0.0104395
5.44386	0.007768	5.44386	0.0109007	5.44386	0.00916923	5.44386	0.0104736
5.44713	0.00772294	5.44713	0.0109686	5.44713	0.00918046	5.44713	0.0105011
5.45039	0.00776902	5.45039	0.0109783	5.45039	0.00915844	5.45039	0.0105321
5.45366	0.00776065	5.45366	0.0109462	5.45366	0.00909005	5.45366	0.0105472
5.45692	0.00785798	5.45692	0.0109126	5.45692	0.00909243	5.45692	0.0104976
5.46018	0.00789272	5.46018	0.0108546	5.46018	0.00903805	5.46018	0.010469
5.46345	0.00788896	5.46345	0.0108478	5.46345	0.00900213	5.46345	0.0104887
5.46671	0.00797897	5.46671	0.0108766	5.46671	0.00899446	5.46671	0.0104592
5.46997	0.00799297	5.46997	0.0108207	5.46997	0.00903351	5.46997	0.0104153
5.47324	0.00804096	5.47324	0.0108052	5.47324	0.00899341	5.47324	0.0103947
5.4765	0.00796311	5.4765	0.0107438	5.4765	0.00897919	5.4765	0.0103827
5.47977	0.00806896	5.47977	0.0107594	5.47977	0.00897693	5.47977	0.0104055
5.48303	0.00809094	5.48303	0.0108145	5.48303	0.00906819	5.48303	0.0104732
5.48629	0.0081017	5.48629	0.0108414	5.48629	0.00910297	5.48629	0.010538
5.48956	0.00808424	5.48956	0.0108845	5.48956	0.0091451	5.48956	0.0105324
5.49282	0.00813618	5.49282	0.0109327	5.49282	0.00917401	5.49282	0.0105028
5.49608	0.00817674	5.49608	0.0109167	5.49608	0.00919286	5.49608	0.0104841
5.49935	0.00819002	5.49935	0.0109297	5.49935	0.00922509	5.49935	0.0104919
5.50261	0.0082064	5.50261	0.0109548	5.50261	0.00927228	5.50261	0.0105462
5.50587	0.00822444	5.50587	0.0109424	5.50587	0.00933411	5.50587	0.0105605
5.50914	0.00823717	5.50914	0.0109061	5.50914	0.00938466	5.50914	0.010595
5.5124	0.00828109	5.5124	0.010889	5.5124	0.00940098	5.5124	0.0106203
5.51567	0.00828271	5.51567	0.0108705	5.51567	0.00941088	5.51567	0.0106258
5.51893	0.00828026	5.51893	0.0108036	5.51893	0.00948645	5.51893	0.0105948
5.52219	0.00822445	5.52219	0.010817	5.52219	0.00951288	5.52219	0.0106082
5.52546	0.00817922	5.52546	0.0107994	5.52546	0.00947683	5.52546	0.0105991
5.52872	0.0082144	5.52872	0.0107938	5.52872	0.00947786	5.52872	0.0105921
5.53198	0.00818869	5.53198	0.0107914	5.53198	0.00948621	5.53198	0.0105749
5.53525	0.008214	5.53525	0.0108473	5.53525	0.00958538	5.53525	0.0105866
5.53851	0.0081351	5.53851	0.0109237	5.53851	0.0096438	5.53851	0.0106246
5.54178	0.00810524	5.54178	0.0109866	5.54178	0.00970596	5.54178	0.0106725
5.54504	0.00810792	5.54504	0.0110289	5.54504	0.00979473	5.54504	0.0107366
5.5483	0.00804041	5.5483	0.0110362	5.5483	0.00980238	5.5483	0.0107314
5.55157	0.00800869	5.55157	0.0110976	5.55157	0.00979365	5.55157	0.0107325
5.55483	0.00803463	5.55483	0.0111073	5.55483	0.00982013	5.55483	0.0107934
5.55809	0.00807231	5.55809	0.011169	5.55809	0.00986077	5.55809	0.0108189
5.56136	0.00804836	5.56136	0.011172	5.56136	0.00988228	5.56136	0.0108287
5.56462	0.00810569	5.56462	0.0111101	5.56462	0.00989734	5.56462	0.0108374
5.56789	0.00812142	5.56789	0.0111197	5.56789	0.00987739	5.56789	0.0107793
5.57115	0.00816616	5.57115	0.0111216	5.57115	0.00984505	5.57115	0.0108069
5.57441	0.00811816	5.57441	0.0110868	5.57441	0.00980558	5.57441	0.0108479
5.57768	0.00814311	5.57768	0.0110903	5.57768	0.00976317	5.57768	0.0108983
5.58094	0.00817077	5.58094	0.0110918	5.58094	0.00975111	5.58094	0.0109204
5.5842	0.00823045	5.5842	0.0110724	5.5842	0.00968059	5.5842	0.0109569
5.58747	0.00825488	5.58747	0.0110638	5.58747	0.00967478	5.58747	0.011033
5.59073	0.00822994	5.59073	0.0110882	5.59073	0.00967363	5.59073	0.0110486
5.59399	0.00827314	5.59399	0.0111186	5.59399	0.00970237	5.59399	0.0111113
5.59726	0.00823886	5.59726	0.0111754	5.59726	0.00979236	5.59726	0.0111462
5.60052	0.00827831	5.60052	0.0112439	5.60052	0.00982105	5.60052	0.0111499
5.60379	0.00831935	5.60379	0.0112477	5.60379	0.00979925	5.60379	0.011153
5.60705	0.00827078	5.60705	0.0112478	5.60705	0.0098079	5.60705	0.0111389
5.61031	0.00830614	5.61031	0.0113099	5.61031	0.00978117	5.61031	0.0111748
5.61358	0.00836684	5.61358	0.0113596	5.61358	0.00980238	5.61358	0.0111732
5.61684	0.0083247	5.61684	0.0113824	5.61684	0.00974858	5.61684	0.0111688
5.6201	0.00840513	5.6201	0.0113547	5.6201	0.00972279	5.6201	0.0111634
5.62337	0.00843879	5.62337	0.0113498	5.62337	0.00970649	5.62337	0.0111279
5.62663	0.00847252	5.62663	0.0113487	5.62663	0.00966285	5.62663	0.0111345
5.6299	0.00847381	5.6299	0.0113394	5.6299	0.00965256	5.6299	0.0111834
5.63316	0.00849743	5.63316	0.0112545	5.63316	0.00966018	5.63316	0.0112262
5.63642	0.00847349	5.63642	0.0112456	5.63642	0.00966721	5.63642	0.0111975
5.63969	0.00845839	5.63969	0.0112661	5.63969	0.00967651	5.63969	0.0112205
5.64295	0.00844881	5.64295	0.0112675	5.64295	0.00966446	5.64295	0.0112667
5.64621	0.0084342	5.64621	0.0112837	5.64621	0.00967238	5.64621	0.0112673
5.64948	0.00847684	5.64948	0.0113026	5.64948	0.00973032	5.64948	0.0113223
5.65274	0.00843828	5.65274	0.0112629	5.65274	0.00976924	5.65274	0.0113607
5.65601	0.00841634	5.65601	0.0112345	5.65601	0.00979862	5.65601	0.0113597
5.65927	0.0083435	5.65927	0.0112315	5.65927	0.00983245	5.65927	0.0113186
5.66253	0.00832648	5.66253	0.0112199	5.66253	0.00982627	5.66253	0.011341
5.6658	0.00832421	5.6658	0.0112503	5.6658	0.009878	5.6658	0.0113229
5.66906	0.00829731	5.66906	0.0112409	5.66906	0.0098438	5.66906	0.011254
5.67232	0.00831497	5.67232	0.0112572	5.67232	0.00982809	5.67232	0.0112382
5.67559	0.00829983	5.67559	0.0113103	5.67559	0.00982395	5.67559	0.0111678
5.67885	0.00830397	5.67885	0.0113193	5.67885	0.00972926	5.67885	0.0111059
5.68211	0.008358	5.68211	0.0113264	5.68211	0.00969796	5.68211	0.0110906
5.68538	0.00832943	5.68538	0.0113258	5.68538	0.00972864	5.68538	0.0111008
5.68864	0.00837483	5.68864	0.0113126	5.68864	0.00975823	5.68864	0.011119
5.69191	0.00839656	5.69191	0.0113064	5.69191	0.00979191	5.69191	0.0110969
5.69517	0.0084109	5.69517	0.0112821	5.69517	0.00983296	5.69517	0.0111107
5.69843	0.00840939	5.69843	0.0112555	5.69843	0.00988702	5.69843	0.0111949
5.7017	0.00839479	5.7017	0.0112649	5.7017	0.00988969	5.7017	0.0112494
5.70496	0.00841869	5.70496	0.0112879	5.70496	0.00991896	5.70496	0.0112835
5.70822	0.00838608	5.70822	0.0112903	5.70822	0.00994421	5.70822	0.0112821
5.71149	0.0084681	5.71149	0.0113068	5.71149	0.00992612	5.71149	0.0112924
5.71475	0.00841921	5.71475	0.0113962	5.71475	0.00991222	5.71475	0.0112949
5.71802	0.00844517	5.71802	0.0114334	5.71802	0.00985133	5.71802	0.0113123
5.72128	0.00844304	5.72128	0.0113902	5.72128	0.00977956	5.72128	0.0112819
5.72454	0.00838441	5.72454	0.0113799	5.72454	0.00981675	5.72454	0.0112813
5.72781	0.00842101	5.72781	0.0114446	5.72781	0.00982617	5.72781	0.0113253
5.73107	0.00834919	5.73107	0.0114869	5.73107	0.00978657	5.73107	0.0113451
5.73433	0.00834809	5.73433	0.0114925	5.73433	0.00975111	5.73433	0.0113307
5.7376	0.0084173	5.7376	0.0115127	5.7376	0.00979158	5.7376	0.0113533
5.74086	0.00850371	5.74086	0.0115394	5.74086	0.00982224	5.74086	0.011352
5.74413	0.00850546	5.74413	0.0115541	5.74413	0.00986237	5.74413	0.0113038
5.74739	0.00847852	5.74739	0.0114933	5.74739	0.00983282	5.74739	0.0112832
5.75065	0.00854573	5.75065	0.0115216	5.75065	0.00986306	5.75065	0.0113125
5.75392	0.0085525	5.75392	0.0115386	5.75392	0.00986395	5.75392	0.0112896
5.75718	0.00852261	5.75718	0.0114868	5.75718	0.00983073	5.75718	0.0112959
5.76044	0.00856	5.76044	0.0114635	5.76044	0.00987964	5.76044	0.0113386
5.76371	0.00850294	5.76371	0.0114279	5.76371	0.00992084	5.76371	0.0113954
5.76697	0.00856424	5.76697	0.011441	5.76697	0.00989116	5.76697	0.011435
5.77023	0.00860858	5.77023	0.0115092	5.77023	0.00986514	5.77023	0.0114664
5.7735	0.00854492	5.7735	0.0115059	5.7735	0.00990774	5.7735	0.0115367
5.77676	0.00853644	5.77676	0.0115893	5.77676	0.00988065	5.77676	0.0115967
5.78003	0.00855494	5.78003	0.0116147	5.78003	0.00979511	5.78003	0.0115172
5.78329	0.00852297	5.78329	0.0116196	5.78329	0.00976262	5.78329	0.0114858
5.78655	0.00850602	5.78655	0.0116161	5.78655	0.00973496	5.78655	0.0114825
5.78982	0.00851897	5.78982	0.0116036	5.78982	0.00975396	5.78982	0.0114737
5.79308	0.0085014	5.79308	0.01163	5.79308	0.00981086	5.79308	0.0114714
5.79634	0.00856406	5.79634	0.0116163	5.79634	0.00985115	5.79634	0.0115058
5.79961	0.00848104	5.79961	0.0116606	5.79961	0.00992782	5.79961	0.0114941
5.80287	0.00850682	5.80287	0.0117095	5.80287	0.00996777	5.80287	0.011524
5.80614	0.00861652	5.80614	0.0117186	5.80614	0.00987008	5.80614	0.0115146
5.8094	0.00860528	5.8094	0.0116233	5.8094	0.0098552	5.8094	0.0114989
5.81266	0.00869468	5.81266	0.0115615	5.81266	0.00988832	5.81266	0.011481
5.81593	0.00866285	5.81593	0.0115792	5.81593	0.00992539	5.81593	0.0114911
5.81919	0.00870242	5.81919	0.0115937	5.81919	0.00992806	5.81919	0.0115291
5.82245	0.00869495	5.82245	0.0116321	5.82245	0.00994721	5.82245	0.0115983
5.82572	0.00867381	5.82572	0.0116812	5.82572	0.00993669	5.82572	0.0116854
5.82898	0.00873698	5.82898	0.0117727	5.82898	0.00993114	5.82898	0.0117003
5.83225	0.00879533	5.83225	0.0118349	5.83225	0.00994081	5.83225	0.0116917
5.83551	0.00883899	5.83551	0.011869	5.83551	0.0100038	5.83551	0.0117892
5.83877	0.00892542	5.83877	0.0119439	5.83877	0.0100967	5.83877	0.0118262
5.84204	0.00889929	5.84204	0.0119761	5.84204	0.0101661	5.84204	0.0118202
5.8453	0.00897552	5.8453	0.0120306	5.8453	0.0101618	5.8453	0.0118147
5.84856	0.00893015	5.84856	0.0120121	5.84856	0.0102061	5.84856	0.0117897
5.85183	0.00885016	5.85183	0.0120109	5.85183	0.0102822	5.85183	0.0117883
5.85509	0.00898889	5.85509	0.0120294	5.85509	0.0102702	5.85509	0.0117962
5.85836	0.00897092	5.85836	0.0119973	5.85836	0.0102965	5.85836	0.0117991
5.86162	0.00903751	5.86162	0.0119979	5.86162	0.0103426	5.86162	0.0118592
5.86488	0.00908183	5.86488	0.012029	5.86488	0.0103818	5.86488	0.0118706
5.86815	0.00916224	5.86815	0.0120485	5.86815	0.0103909	5.86815	0.0118477
5.87141	0.00907843	5.87141	0.0120952	5.87141	0.0104148	5.87141	0.0118921
5.87467	0.00908947	5.87467	0.0121566	5.87467	0.0104052	5.87467	0.0119206
5.87794	0.00910826	5.87794	0.0122295	5.87794	0.0103912	5.87794	0.0119221
5.8812	0.0091494	5.8812	0.0121728	5.8812	0.0104119	5.8812	0.011962
5.88446	0.00918898	5.88446	0.0121063	5.88446	0.0104646	5.88446	0.0119861
5.88773	0.00918608	5.88773	0.0120837	5.88773	0.0105942	5.88773	0.0120127
5.89099	0.0092193	5.89099	0.0121428	5.89099	0.0106042	5.89099	0.012015
5.89426	0.00922575	5.89426	0.0121169	5.89426	0.0105917	5.89426	0.0120063
5.89752	0.00927743	5.89752	0.0121025	5.89752	0.0105747	5.89752	0.0119832
5.90078	0.00927526	5.90078	0.0120843	5.90078	0.0105801	5.90078	0.0119293
5.90405	0.00937641	5.90405	0.0120377	5.90405	0.0106079	5.90405	0.0118788
5.90731	0.00936626	5.90731	0.0120337	5.90731	0.0106876	5.90731	0.011884
5.91057	0.00931789	5.91057	0.0120098	5.91057	0.0107511	5.91057	0.0118684
5.91384	0.00924299	5.91384	0.0119539	5.91384	0.0107191	5.91384	0.0118797
5.9171	0.00928054	5.9171	0.0119497	5.9171	0.0106728	5.9171	0.0118389
5.92037	0.00924456	5.92037	0.0118779	5.92037	0.0106202	5.92037	0.0118072
5.92363	0.00927652	5.92363	0.0118882	5.92363	0.0106077	5.92363	0.0118072
5.92689	0.00923564	5.92689	0.0119393	5.92689	0.0106351	5.92689	0.0117995
5.93016	0.00921654	5.93016	0.0120212	5.93016	0.0106674	5.93016	0.0118606
5.93342	0.00928952	5.93342	0.0120462	5.93342	0.010641	5.93342	0.0118661
5.93668	0.00923345	5.93668	0.0120561	5.93668	0.0106637	5.93668	0.011829
5.93995	0.00923307	5.93995	0.0120842	5.93995	0.010667	5.93995	0.0117849
5.94321	0.00916603	5.94321	0.0121084	5.94321	0.0107202	5.94321	0.0117217
5.94648	0.00919187	5.94648	0.0121477	5.94648	0.0107181	5.94648	0.0117467
5.94974	0.00917342	5.94974	0.0121875	5.94974	0.0107037	5.94974	0.0118046
5.953	0.00930283	5.953	0.0121782	5.953	0.0106324	5.953	0.0117989
5.95627	0.00936199	5.95627	0.0121547	5.95627	0.0106336	5.95627	0.0118451
5.95953	0.00935907	5.95953	0.0121033	5.95953	0.0106034	5.95953	0.011891
5.96279	0.0093929	5.96279	0.01217	5.96279	0.0105781	5.96279	0.0118753
5.96606	0.00926868	5.96606	0.0122361	5.96606	0.0105216	5.96606	0.0118594
5.96932	0.00922098	5.96932	0.0123127	5.96932	0.0104628	5.96932	0.011878
5.97258	0.00916316	5.97258	0.0122936	5.97258	0.0104646	5.97258	0.0118926
5.97585	0.00910183	5.97585	0.0123373	5.97585	0.0105636	5.97585	0.0119166
5.97911	0.00916567	5.97911	0.0123931	5.97911	0.0106099	5.97911	0.0119968
5.98238	0.00908069	5.98238	0.0124429	5.98238	0.0106095	5.98238	0.0120714
5.98564	0.00899243	5.98564	0.0124227	5.98564	0.0105769	5.98564	0.0121138
5.9889	0.00906411	5.9889	0.0123818	5.9889	0.010552	5.9889	0.0121161
5.99217	0.00905598	5.99217	0.0123832	5.99217	0.010569	5.99217	0.0122098
5.99543	0.0091148	5.99543	0.0124109	5.99543	0.0106281	5.99543	0.0122583
5.99869	0.00904421	5.99869	0.0123844	5.99869	0.0106561	5.99869	0.0122881
6.00196	0.00905075	6.00196	0.0124347	6.00196	0.0106732	6.00196	0.0123551
6.00522	0.00914464	6.00522	0.0124458	6.00522	0.0106477	6.00522	0.01236
6.00849	0.00913239	6.00849	0.0124138	6.00849	0.010642	6.00849	0.0124358
6.01175	0.00914633	6.01175	0.0123521	6.01175	0.0106678	6.01175	0.0124369
6.01501	0.00915813	6.01501	0.0123255	6.01501	0.0106772	6.01501	0.0124351
6.01828	0.00920311	6.01828	0.0123223	6.01828	0.0105995	6.01828	0.0124878
6.02154	0.00926177	6.02154	0.012353	6.02154	0.0105973	6.02154	0.0125223
6.0248	0.00929497	6.0248	0.0123343	6.0248	0.0105643	6.0248	0.0125759
6.02807	0.00926293	6.02807	0.0122881	6.02807	0.010643	6.02807	0.0125504
6.03133	0.00928011	6.03133	0.0122841	6.03133	0.0107404	6.03133	0.0125488
6.0346	0.0092959	6.0346	0.0123592	6.0346	0.0108697	6.0346	0.0125695
6.03786	0.00929722	6.03786	0.0123532	6.03786	0.010884	6.03786	0.0125458
6.04112	0.00938741	6.04112	0.012373	6.04112	0.0109247	6.04112	0.012512
6.04439	0.00943666	6.04439	0.0123424	6.04439	0.0109337	6.04439	0.0125048
6.04765	0.00954081	6.04765	0.0123457	6.04765	0.0109471	6.04765	0.012555
6.05091	0.00955791	6.05091	0.0122594	6.05091	0.0109795	6.05091	0.0125403
6.05418	0.0095626	6.05418	0.0122831	6.05418	0.0110431	6.05418	0.0125827
6.05744	0.00964473	6.05744	0.0123094	6.05744	0.0110235	6.05744	0.0125859
6.0607	0.00960978	6.0607	0.0123034	6.0607	0.0110612	6.0607	0.012571
6.06397	0.00969893	6.06397	0.012317	6.06397	0.0110901	6.06397	0.0125763
6.06723	0.00965778	6.06723	0.0123623	6.06723	0.0110863	6.06723	0.0125812
6.0705	0.0097462	6.0705	0.0124336	6.0705	0.0109995	6.0705	0.0125868
6.07376	0.00980773	6.07376	0.0124558	6.07376	0.0109827	6.07376	0.0125578
6.07702	0.00979324	6.07702	0.0124774	6.07702	0.0110271	6.07702	0.0125719
6.08029	0.00986724	6.08029	0.0124777	6.08029	0.011043	6.08029	0.0125482
6.08355	0.00986748	6.08355	0.012415	6.08355	0.0110903	6.08355	0.0125208
6.08681	0.00978956	6.08681	0.0123532	6.08681	0.0111081	6.08681	0.0126135
6.09008	0.0097222	6.09008	0.0123437	6.09008	0.0110874	6.09008	0.0126332
6.09334	0.00980263	6.09334	0.0123469	6.09334	0.011076	6.09334	0.0126295
6.09661	0.00982863	6.09661	0.0122952	6.09661	0.0110762	6.09661	0.0126569
6.09987	0.0098593	6.09987	0.0122789	6.09987	0.0111671	6.09987	0.01266
6.10313	0.00986417	6.10313	0.0122395	6.10313	0.0112278	6.10313	0.012688
6.1064	0.00988947	6.1064	0.0122722	6.1064	0.0113117	6.1064	0.0127115
6.10966	0.00991061	6.10966	0.0122889	6.10966	0.0112718	6.10966	0.0126913
6.11292	0.00988142	6.11292	0.0122604	6.11292	0.0112502	6.11292	0.0126755
6.11619	0.00985419	6.11619	0.0122343	6.11619	0.0111952	6.11619	0.0126924
6.11945	0.00978401	6.11945	0.0122731	6.11945	0.0112296	6.11945	0.0126698
6.12272	0.0097345	6.12272	0.0122784	6.12272	0.0112002	6.12272	0.0127013
6.12598	0.00964993	6.12598	0.0122925	6.12598	0.0111933	6.12598	0.0126964
6.12924	0.00970118	6.12924	0.0123344	6.12924	0.0112499	6.12924	0.0126801
6.13251	0.00977259	6.13251	0.0123974	6.13251	0.0112641	6.13251	0.012677
6.13577	0.00979069	6.13577	0.0124399	6.13577	0.0112494	6.13577	0.0126464
6.13903	0.00981371	6.13903	0.0125024	6.13903	0.0112153	6.13903	0.0126404
6.1423	0.00982101	6.1423	0.0124994	6.1423	0.0112062	6.1423	0.0126157
6.14556	0.00982774	6.14556	0.0124542	6.14556	0.0111821	6.14556	0.012543
6.14883	0.00991966	6.14883	0.0124638	6.14883	0.01118	6.14883	0.0125361
6.15209	0.00986847	6.15209	0.0124504	6.15209	0.0112645	6.15209	0.0125228
6.15535	0.00980156	6.15535	0.0124395	6.15535	0.0112823	6.15535	0.0125091
6.15862	0.0098476	6.15862	0.0124343	6.15862	0.0112456	6.15862	0.0125263
6.16188	0.00979074	6.16188	0.0124759	6.16188	0.0112748	6.16188	0.0125666
6.16514	0.00976086	6.16514	0.0125426	6.16514	0.0112705	6.16514	0.0125516
6.16841	0.00975849	6.16841	0.0126152	6.16841	0.0113245	6.16841	0.0125128
6.17167	0.00982045	6.17167	0.0126388	6.17167	0.0113528	6.17167	0.0124969
6.17493	0.00973436	6.17493	0.0126906	6.17493	0.0113531	6.17493	0.0124974
6.1782	0.00981861	6.1782	0.0127492	6.1782	0.0113884	6.1782	0.0125234
6.18146	0.00981444	6.18146	0.0128115	6.18146	0.0113942	6.18146	0.0124442
6.18473	0.00979789	6.18473	0.0128572	6.18473	0.0113742	6.18473	0.012433
6.18799	0.00982462	6.18799	0.0128961	6.18799	0.0113396	6.18799	0.0124241
6.19125	0.00980243	6.19125	0.0129402	6.19125	0.0113824	6.19125	0.0124729
6.19452	0.00984506	6.19452	0.0130229	6.19452	0.0114295	6.19452	0.0124659
6.19778	0.00985778	6.19778	0.0129869	6.19778	0.0114474	6.19778	0.0124476
6.20104	0.00995906	6.20104	0.0129925	6.20104	0.0114938	6.20104	0.0124512
6.20431	0.0099624	6.20431	0.0129731	6.20431	0.0115455	6.20431	0.0124551
6.20757	0.0100364	6.20757	0.0129467	6.20757	0.0115853	6.20757	0.0124898
6.21084	0.0100391	6.21084	0.0128972	6.21084	0.011621	6.21084	0.0125062
6.2141	0.010098	6.2141	0.0128519	6.2141	0.0116186	6.2141	0.0125377
6.21736	0.0101186	6.21736	0.0128132	6.21736	0.0115823	6.21736	0.0125731
6.22063	0.0101445	6.22063	0.0127887	6.22063	0.0115867	6.22063	0.0126362
6.22389	0.0101641	6.22389	0.0128534	6.22389	0.0116261	6.22389	0.0126605
6.22715	0.0101373	6.22715	0.0129145	6.22715	0.0116757	6.22715	0.0127195
6.23042	0.0101121	6.23042	0.0129516	6.23042	0.0116877	6.23042	0.0127435
6.23368	0.0101464	6.23368	0.0129599	6.23368	0.0117179	6.23368	0.0127718
6.23695	0.0101865	6.23695	0.012944	6.23695	0.0117452	6.23695	0.0128385
6.24021	0.0101515	6.24021	0.0127859	6.24021	0.0117477	6.24021	0.0128057
6.24347	0.0102119	6.24347	0.0126067	6.24347	0.0117407	6.24347	0.0128113
6.24674	0.0102776	6.24674	0.01248	6.24674	0.0117289	6.24674	0.0128647
6.25	0.0103674	6.25	0.0124145	6.25	0.0117219	6.25	0.012876
6.25326	0.0104109	6.25326	0.0123821	6.25326	0.0116996	6.25326	0.0128857
6.25653	0.010466	6.25653	0.0123421	6.25653	0.0116734	6.25653	0.0129169
6.25979	0.0104012	6.25979	0.0123273	6.25979	0.0116636	6.25979	0.0129183
6.26305	0.0103662	6.26305	0.0123136	6.26305	0.0116813	6.26305	0.0130432
6.26632	0.0103416	6.26632	0.0123226	6.26632	0.011721	6.26632	0.0131164
6.26958	0.0102931	6.26958	0.0123701	6.26958	0.011738	6.26958	0.0131626
6.27285	0.0103317	6.27285	0.0123349	6.27285	0.0117522	6.27285	0.0131662
6.27611	0.0103368	6.27611	0.0122904	6.27611	0.0117221	6.27611	0.0132276
6.27937	0.0103065	6.27937	0.0123184	6.27937	0.0117512	6.27937	0.0132635
6.28264	0.0102861	6.28264	0.0123065	6.28264	0.0117168	6.28264	0.013297
6.2859	0.010253	6.2859	0.0123515	6.2859	0.0117199	6.2859	0.0132883
6.28916	0.0102224	6.28916	0.0123867	6.28916	0.0117449	6.28916	0.0132785
6.29243	0.0102308	6.29243	0.0124499	6.29243	0.0117477	6.29243	0.013246
6.29569	0.0101258	6.29569	0.0125379	6.29569	0.0118104	6.29569	0.0132422
6.29896	0.0102053	6.29896	0.0125874	6.29896	0.0118577	6.29896	0.0132228
6.30222	0.0101123	6.30222	0.0125696	6.30222	0.0118617	6.30222	0.0131857
6.30548	0.0100794	6.30548	0.01251	6.30548	0.0118255	6.30548	0.0131758
6.30875	0.0101097	6.30875	0.0125054	6.30875	0.0118656	6.30875	0.0131769
6.31201	0.0100855	6.31201	0.012479	6.31201	0.011914	6.31201	0.0132155
6.31527	0.010116	6.31527	0.0124808	6.31527	0.0119269	6.31527	0.0132528
6.31854	0.010139	6.31854	0.0125542	6.31854	0.0119282	6.31854	0.0132679
6.3218	0.0101205	6.3218	0.0127233	6.3218	0.0119459	6.3218	0.0132832
6.32507	0.0101224	6.32507	0.0129129	6.32507	0.0119175	6.32507	0.0133316
6.32833	0.010101	6.32833	0.0130752	6.32833	0.0119292	6.32833	0.0133697
6.33159	0.0100448	6.33159	0.0131358	6.33159	0.0119156	6.33159	0.0133836
6.33486	0.0100741	6.33486	0.0131869	6.33486	0.0119968	6.33486	0.0133941
6.33812	0.0101007	6.33812	0.0132047	6.33812	0.0120839	6.33812	0.0134003
6.34138	0.0101246	6.34138	0.0132602	6.34138	0.0121269	6.34138	0.0134103
6.34465	0.0101226	6.34465	0.0132758	6.34465	0.0121091	6.34465	0.0133548
6.34791	0.0101574	6.34791	0.0132489	6.34791	0.0120754	6.34791	0.0132875
6.35117	0.0102471	6.35117	0.0131278	6.35117	0.0120879	6.35117	0.0132721
6.35444	0.0102406	6.35444	0.0131398	6.35444	0.0120762	6.35444	0.0132897
6.3577	0.0102409	6.3577	0.013148	6.3577	0.0120895	6.3577	0.0133089
6.36097	0.0101912	6.36097	0.0131321	6.36097	0.0120816	6.36097	0.0133158
6.36423	0.0101914	6.36423	0.0131421	6.36423	0.0120997	6.36423	0.0133544
6.36749	0.0102388	6.36749	0.0131899	6.36749	0.012123	6.36749	0.013354
6.37076	0.0102796	6.37076	0.0132367	6.37076	0.0120812	6.37076	0.0133463
6.37402	0.0102237	6.37402	0.0131975	6.37402	0.0120919	6.37402	0.0133732
6.37728	0.0103169	6.37728	0.0131886	6.37728	0.0120555	6.37728	0.0133641
6.38055	0.0103059	6.38055	0.0132133	6.38055	0.0120466	6.38055	0.0134038
6.38381	0.0103886	6.38381	0.0132769	6.38381	0.0120403	6.38381	0.0134185
6.38708	0.0104205	6.38708	0.0133733	6.38708	0.0120579	6.38708	0.0134261
6.39034	0.0104587	6.39034	0.0133911	6.39034	0.0120441	6.39034	0.013437
6.3936	0.0104552	6.3936	0.0133996	6.3936	0.0120349	6.3936	0.0134115
6.39687	0.0105155	6.39687	0.0133875	6.39687	0.0120241	6.39687	0.0134068
6.40013	0.0105178	6.40013	0.0133737	6.40013	0.01208	6.40013	0.0134071
6.40339	0.0105622	6.40339	0.0133925	6.40339	0.0121521	6.40339	0.0134255
6.40666	0.0105733	6.40666	0.0133857	6.40666	0.0122283	6.40666	0.0133733
6.40992	0.0106741	6.40992	0.013398	6.40992	0.0122395	6.40992	0.0133311
6.41319	0.010686	6.41319	0.0134866	6.41319	0.0122724	6.41319	0.0133553
6.41645	0.0106553	6.41645	0.0135069	6.41645	0.0122495	6.41645	0.0133709
6.41971	0.0106822	6.41971	0.0134885	6.41971	0.0122122	6.41971	0.013353
6.42298	0.0106695	6.42298	0.0134752	6.42298	0.0122148	6.42298	0.0133012
6.42624	0.0106644	6.42624	0.013484	6.42624	0.0122427	6.42624	0.0132821
6.4295	0.0107339	6.4295	0.013502	6.4295	0.0122736	6.4295	0.0132738
6.43277	0.0107281	6.43277	0.0135598	6.43277	0.0122436	6.43277	0.013278
6.43603	0.0107584	6.43603	0.0135539	6.43603	0.0122337	6.43603	0.013294
6.4393	0.010744	6.4393	0.0135684	6.4393	0.0121534	6.4393	0.013282
6.44256	0.0108827	6.44256	0.0135897	6.44256	0.0121462	6.44256	0.0132895
6.44582	0.0108239	6.44582	0.0135712	6.44582	0.0121563	6.44582	0.0132807
6.44909	0.0107923	6.44909	0.0135001	6.44909	0.0121941	6.44909	0.0133257
6.45235	0.0107828	6.45235	0.0135288	6.45235	0.0122142	6.45235	0.0134327
6.45561	0.0108715	6.45561	0.0135981	6.45561	0.0122209	6.45561	0.0134858
6.45888	0.0108065	6.45888	0.0136226	6.45888	0.0122535	6.45888	0.0135304
6.46214	0.0107662	6.46214	0.01361	6.46214	0.0122754	6.46214	0.0135255
6.4654	0.0107355	6.4654	0.0135996	6.4654	0.0123383	6.4654	0.0134935
6.46867	0.0107806	6.46867	0.0135202	6.46867	0.0123749	6.46867	0.0135158
6.47193	0.0108106	6.47193	0.0135424	6.47193	0.0123717	6.47193	0.0135568
6.4752	0.0108786	6.4752	0.0135748	6.4752	0.0123952	6.4752	0.0136217
6.47846	0.0107795	6.47846	0.0135934	6.47846	0.0123844	6.47846	0.0136309
6.48172	0.0108606	6.48172	0.0136253	6.48172	0.0123426	6.48172	0.0136337
6.48499	0.0108325	6.48499	0.0136471	6.48499	0.0123047	6.48499	0.0136565
6.48825	0.0108231	6.48825	0.0136442	6.48825	0.0122493	6.48825	0.0136435
6.49151	0.0107879	6.49151	0.0136644	6.49151	0.0122539	6.49151	0.013678
6.49478	0.0107746	6.49478	0.0135854	6.49478	0.0122181	6.49478	0.0137095
6.49804	0.0107955	6.49804	0.0136227	6.49804	0.0121493	6.49804	0.0136926
6.50131	0.0107895	6.50131	0.0136845	6.50131	0.0121328	6.50131	0.0136683
6.50457	0.0108448	6.50457	0.013709	6.50457	0.0121662	6.50457	0.0136963
6.50783	0.0109167	6.50783	0.0137341	6.50783	0.0122226	6.50783	0.0137429
6.5111	0.0109008	6.5111	0.0137446	6.5111	0.0122429	6.5111	0.0137529
6.51436	0.0108482	6.51436	0.0137578	6.51436	0.0122627	6.51436	0.013742
6.51762	0.0108986	6.51762	0.0137883	6.51762	0.0122793	6.51762	0.0137445
6.52089	0.0109706	6.52089	0.0138145	6.52089	0.0123976	6.52089	0.0137731
[truncated: 75,731 more rows]

## Sheet: Fig1d
x flat solids	y flat solids	y err flat solid	x empty-hole	y empty-hole	y err empty-hole	x granular	y granular	y err granular	loading contrast granular	is empty-hole
1.96667	35.9333	0.518545	0.807908	14.4716	0.439804	2.58644	24.7206	4.88631	0.279023	0
1.52	29.48	0.44	1.28336	27.6462	1.75297	2.59929	22.8405	6.32156	0.100997	0
1.24667	23.4667	0.518545	1.79947	42.4576	3.62598	2.62787	18.1956	4.86814	0.135297	0
0.92	20.1667	0.518545	2.28547	53.6162	0	2.55541	18.1043	5.65244	1.03426	0
2.80667	54.45	1.22984				2.41515	15.124	4.14685	0.0762168	0
						2.08854	8.14846	1.26987	0.2449	0
						3.40878	52.1867	0	-0.970867	0
						3.31216	52.5065	0	-0.928058	0
						3.18996	51.4491	0	-0.837564	0
						3.1969	51.9713	0	-0.726621	0
						2.71973	46.2924	3.53133	-0.0876519	0
						2.65917	43.7582	4.0062	-0.30779	0
						3.12439	56.0003	4.76012	-0.996151	1
						3.10457	60.767	2.95039	-0.99279	1
						2.87503	54.375	2.46247	-1.0003	1
						2.69553	52.8829	2.18263	-0.979165	1
						2.80635	56.374	2.7611	-0.966905	1
						2.50972	21.5607	5.02393	0.228521	0
						2.25415	11.9794	7.71543	0.34338	0
						2.05985	10.3057	3.35796	0.769331	0
						1.9831	6.81643	2.34037	1.13232	0
						1.8053	8.13846	3.20671	1.15632	0
						1.8006	9.505	2.27068	1.43167	0
						1.65841	3.26771	1.66618	1.45212	0
						2.01457	7.136	2.16699	0.778865	0
						1.87153	9.59404	1.51769	1.54493	0
						2.0588	14.9562	1.79264	1.05026	0
						3.30515	60.7996	0.169713	-0.988421	1
						3.16046	56.1162	1.7983	-1.001	1
										0
										0
										0
										0
										0

## Sheet: Fig2a
time delta tot	delta tot	time mu	mu
90.01	0	0	0.00268504
90.02	8.57572e-05	0.00326371	0.00268919
90.03	1.37759e-05	0.00652742	0.00264167
90.04	-7.67149e-06	0.00979112	0.00256937
90.05	-0.000107513	0.0130548	0.00260113
90.06	-0.00012234	0.0163185	0.0025943
90.07	-9.8857e-06	0.0195822	0.00249119
90.08	-3.85064e-05	0.022846	0.00250164
90.09	0.000104284	0.0261097	0.00246359
90.1	0.000224221	0.0293734	0.00251845
90.11	0.000277398	0.0326371	0.00252137
90.12	0.000270632	0.0359008	0.00258122
90.13	0.000280659	0.0391645	0.00261134
90.14	0.000341785	0.0424282	0.00259956
90.15	0.000308431	0.0456919	0.00265099
90.16	0.000249975	0.0489556	0.00265984
90.17	0.000276501	0.0522193	0.00268949
90.18	0.000339752	0.055483	0.00272391
90.19	0.000359306	0.0587467	0.0027086
90.2	0.000315637	0.0620104	0.00270144
90.21	0.000336792	0.0652742	0.00267229
90.22	0.000405935	0.0685379	0.00266458
90.23	0.000470869	0.0718016	0.00266039
90.24	0.000512804	0.0750653	0.0027024
90.25	0.000595851	0.078329	0.00274855
90.26	0.000619526	0.0815927	0.00272373
90.27	0.000534314	0.0848564	0.0027195
90.28	0.000567748	0.0881201	0.00271467
90.29	0.000488536	0.0913838	0.0027498
90.3	0.000392873	0.0946475	0.00271674
90.31	0.000345815	0.0979112	0.00278154
90.32	0.000383093	0.101175	0.00277682
90.33	0.000437616	0.104439	0.00282713
90.34	0.000414682	0.107702	0.00292026
90.35	0.000487962	0.110966	0.00287217
90.36	0.000548549	0.11423	0.00286391
90.37	0.000613424	0.117493	0.00282451
90.38	0.000601224	0.120757	0.0028476
90.39	0.000745041	0.124021	0.00287873
90.4	0.000656013	0.127285	0.00284233
90.41	0.000715904	0.130548	0.00281755
90.42	0.000791944	0.133812	0.00280626
90.43	0.000706946	0.137076	0.00284948
90.44	0.00077994	0.140339	0.00290185
90.45	0.000701758	0.143603	0.00289217
90.46	0.000806728	0.146867	0.00296674
90.47	0.000767344	0.150131	0.00290775
90.48	0.000781558	0.153394	0.00293888
90.49	0.000742733	0.156658	0.00293002
90.5	0.000679869	0.159922	0.00285295
90.51	0.000763749	0.163185	0.00287039
90.52	0.000749732	0.166449	0.00288896
90.53	0.000784467	0.169713	0.0029467
90.54	0.000793885	0.172977	0.00292617
90.55	0.000880099	0.17624	0.00289852
90.56	0.00101379	0.179504	0.00288957
90.57	0.000982421	0.182768	0.00294385
90.58	0.00108501	0.186031	0.00286172
90.59	0.00112518	0.189295	0.00276661
90.6	0.001022	0.192559	0.00279215
90.61	0.00104148	0.195822	0.00275636
90.62	0.000957471	0.199086	0.00280207
90.63	0.00095359	0.20235	0.00277215
90.64	0.000886701	0.205614	0.00282107
90.65	0.000897442	0.208877	0.00289741
90.66	0.00100457	0.212141	0.0028195
90.67	0.000999525	0.215405	0.00286728
90.68	0.000989132	0.218668	0.00282877
90.69	0.000943006	0.221932	0.00281079
90.7	0.000879355	0.225196	0.00282707
90.71	0.000945599	0.22846	0.00272433
90.72	0.000950685	0.231723	0.00277721
90.73	0.000964417	0.234987	0.00268773
90.74	0.00106905	0.238251	0.00268502
90.75	0.00115095	0.241514	0.00274783
90.76	0.00129302	0.244778	0.00276538
90.77	0.00119489	0.248042	0.00274599
90.78	0.00115027	0.251305	0.00270615
90.79	0.00113201	0.254569	0.00278053
90.8	0.00115524	0.257833	0.00282533
90.81	0.00108684	0.261097	0.00281296
90.82	0.00103618	0.26436	0.00286864
90.83	0.0011384	0.267624	0.00289491
90.84	0.00110917	0.270888	0.00295898
90.85	0.00111367	0.274151	0.00286992
90.86	0.00100487	0.277415	0.00287883
90.87	0.00114729	0.280679	0.00280639
90.88	0.0011373	0.283943	0.00279141
90.89	0.00117107	0.287206	0.00269622
90.9	0.00125873	0.29047	0.00267477
90.91	0.00133613	0.293734	0.00268037
90.92	0.00143985	0.296997	0.00265287
90.93	0.00135214	0.300261	0.00261777
90.94	0.00144341	0.303525	0.00266316
90.95	0.00137407	0.306789	0.00264199
90.96	0.00141585	0.310052	0.00266621
90.97	0.00141396	0.313316	0.00272479
90.98	0.00139567	0.31658	0.00282447
90.99	0.00137854	0.319843	0.0028366
91	0.00130971	0.323107	0.00282216
91.01	0.00125885	0.326371	0.00275159
91.02	0.00126794	0.329634	0.00283232
91.03	0.00125082	0.332898	0.00283846
91.04	0.0012369	0.336162	0.00277366
91.05	0.0013594	0.339426	0.00272879
91.06	0.00140176	0.342689	0.00271517
91.07	0.00149712	0.345953	0.00266166
91.08	0.00155109	0.349217	0.00262876
91.09	0.00157137	0.35248	0.00260593
91.1	0.00156	0.355744	0.00271328
91.11	0.00150467	0.359008	0.00272338
91.12	0.00153046	0.362272	0.00273106
91.13	0.00155346	0.365535	0.00280877
91.14	0.00145319	0.368799	0.00289155
91.15	0.00147333	0.372063	0.0028614
91.16	0.00148868	0.375326	0.00290002
91.17	0.00143935	0.37859	0.00285037
91.18	0.00136392	0.381854	0.00290839
91.19	0.00133061	0.385117	0.00288164
91.2	0.00139954	0.388381	0.00288842
91.21	0.00143949	0.391645	0.00294134
91.22	0.00146163	0.394909	0.00286367
91.23	0.00149467	0.398172	0.0028273
91.24	0.00152328	0.401436	0.00284602
91.25	0.00154098	0.4047	0.00281135
91.26	0.00152055	0.407963	0.0028427
91.27	0.00154909	0.411227	0.00282076
91.28	0.00154997	0.414491	0.00283527
91.29	0.00160501	0.417755	0.00283731
91.3	0.0016507	0.421018	0.00284439
91.31	0.0016418	0.424282	0.00287506
91.32	0.00170039	0.427546	0.00283591
91.33	0.00162951	0.430809	0.00281164
91.34	0.00157864	0.434073	0.00284905
91.35	0.00157169	0.437337	0.00287379
91.36	0.00154365	0.440601	0.00286637
91.37	0.00155666	0.443864	0.00280083
91.38	0.00148541	0.447128	0.0027429
91.39	0.00156599	0.450392	0.00272777
91.4	0.00160565	0.453655	0.00273398
91.41	0.00159744	0.456919	0.00270556
91.42	0.00173028	0.460183	0.00272075
91.43	0.00182375	0.463446	0.00270469
91.44	0.00192789	0.46671	0.00272878
91.45	0.0019485	0.469974	0.00281895
91.46	0.0019342	0.473238	0.00279134
91.47	0.00202982	0.476501	0.00281594
91.48	0.00204754	0.479765	0.00278149
91.49	0.00200598	0.483029	0.00273755
91.5	0.00201233	0.486292	0.00275914
91.51	0.00198159	0.489556	0.00282042
91.52	0.00206766	0.49282	0.00281615
91.53	0.00205044	0.496084	0.00280639
91.54	0.00191949	0.499347	0.00286627
91.55	0.00189506	0.502611	0.00290251
91.56	0.0018613	0.505875	0.00287868
91.57	0.00193652	0.509138	0.00293015
91.58	0.00200497	0.512402	0.002966
91.59	0.00204596	0.515666	0.0029404
91.6	0.00218259	0.51893	0.00288909
91.61	0.00227219	0.522193	0.0029009
91.62	0.00220317	0.525457	0.00302143
91.63	0.00217672	0.528721	0.0029879
91.64	0.00208253	0.531984	0.00302442
91.65	0.00208933	0.535248	0.00297336
91.66	0.0021389	0.538512	0.00299272
91.67	0.00205278	0.541775	0.00298159
91.68	0.00209407	0.545039	0.00294389
91.69	0.00214489	0.548303	0.00293423
91.7	0.0021909	0.551567	0.00284546
91.71	0.00213822	0.55483	0.00286484
91.72	0.00199003	0.558094	0.00294255
91.73	0.00209618	0.561358	0.00295343
91.74	0.00219822	0.564621	0.00301058
91.75	0.00212006	0.567885	0.00302759
91.76	0.00215348	0.571149	0.00297537
91.77	0.00216137	0.574413	0.002947
91.78	0.00228825	0.577676	0.00296445
91.79	0.00222852	0.58094	0.00290736
91.8	0.00227491	0.584204	0.00291293
91.81	0.00235073	0.587467	0.00288041
91.82	0.00237647	0.590731	0.00286599
91.83	0.00248849	0.593995	0.00290665
91.84	0.00245007	0.597258	0.00288733
91.85	0.00253443	0.600522	0.00295415
91.86	0.00252547	0.603786	0.00298501
91.87	0.00249961	0.60705	0.00295472
91.88	0.0025353	0.610313	0.0030085
91.89	0.002532	0.613577	0.00292873
91.9	0.00259137	0.616841	0.00297658
91.91	0.00263429	0.620104	0.00296562
91.92	0.00259721	0.623368	0.0030111
91.93	0.00259452	0.626632	0.00307729
91.94	0.00261227	0.629896	0.0030863
91.95	0.00261036	0.633159	0.00305051
91.96	0.00261746	0.636423	0.00301382
91.97	0.00263617	0.639687	0.00294855
91.98	0.00263101	0.64295	0.00296645
91.99	0.00268987	0.646214	0.00288245
92	0.00270999	0.649478	0.00284798
92.01	0.00261052	0.652742	0.00284383
92.02	0.00257299	0.656005	0.00286817
92.03	0.00251872	0.659269	0.00284949
92.04	0.00253977	0.662533	0.00280728
92.05	0.00250541	0.665796	0.00281418
92.06	0.00245994	0.66906	0.00282476
92.07	0.00254374	0.672324	0.00279236
92.08	0.00257568	0.675587	0.00274265
92.09	0.00256056	0.678851	0.00277711
92.1	0.00256487	0.682115	0.00270198
92.11	0.00256706	0.685379	0.00272284
92.12	0.00254895	0.688642	0.00269234
92.13	0.00256346	0.691906	0.00266196
92.14	0.00261547	0.69517	0.00275829
92.15	0.00268285	0.698433	0.00282627
92.16	0.00267031	0.701697	0.00283459
92.17	0.00277146	0.704961	0.00281481
92.18	0.00287281	0.708225	0.00282098
92.19	0.00294115	0.711488	0.00282075
92.2	0.00283874	0.714752	0.00286127
92.21	0.00282335	0.718016	0.0028836
92.22	0.00283802	0.721279	0.00291027
92.23	0.00280461	0.724543	0.00299237
92.24	0.00277621	0.727807	0.00299857
92.25	0.00267294	0.73107	0.00302336
92.26	0.00279474	0.734334	0.00308251
92.27	0.00281252	0.737598	0.00305161
92.28	0.00292988	0.740862	0.0030783
92.29	0.00289856	0.744125	0.00310404
92.3	0.00303877	0.747389	0.00307374
92.31	0.00301373	0.750653	0.0031184
92.32	0.00287657	0.753916	0.00316384
92.33	0.00286601	0.75718	0.00319504
92.34	0.00277636	0.760444	0.00322194
92.35	0.00285434	0.763708	0.00330853
92.36	0.00266363	0.766971	0.00325679
92.37	0.00280638	0.770235	0.00331069
92.38	0.00292431	0.773499	0.00339461
92.39	0.0029904	0.776762	0.0033531
92.4	0.00298782	0.780026	0.0033373
92.41	0.0029556	0.78329	0.00332062
92.42	0.00299154	0.786554	0.00333546
92.43	0.00292369	0.789817	0.00328851
92.44	0.00289731	0.793081	0.00318684
92.45	0.00283829	0.796345	0.00316083
92.46	0.00283261	0.799608	0.003153
92.47	0.0028415	0.802872	0.00312913
92.48	0.0028527	0.806136	0.0030781
92.49	0.00296666	0.809399	0.00316256
92.5	0.00298419	0.812663	0.00317295
92.51	0.00304852	0.815927	0.00310433
92.52	0.0029783	0.819191	0.00313308
92.53	0.00305716	0.822454	0.00313394
92.54	0.003155	0.825718	0.00321221
92.55	0.00308383	0.828982	0.00324312
92.56	0.00310015	0.832245	0.00319763
92.57	0.00304475	0.835509	0.00317122
92.58	0.00330212	0.838773	0.00310503
92.59	0.00338036	0.842037	0.00306849
92.6	0.00343916	0.8453	0.00303836
92.61	0.1778	0.848564	0.00302716
92.62	0.353079	0.851828	0.00297915
92.63	0.527627	0.855091	0.00290624
92.64	0.702232	0.858355	0.00284443
92.65	0.877131	0.861619	0.00279605
92.66	1.05216	0.864883	0.00288864
92.67	1.05304	0.868146	0.00289076
92.68	1.05296	0.87141	0.00290039
92.69	1.0535	0.874674	0.00292946
92.7	1.05249	0.877937	0.0028972
92.71	1.05171	0.881201	0.00287055
92.72	1.05159	0.884465	0.00284626
92.73	1.05059	0.887728	0.00285811
92.74	1.04983	0.890992	0.00282795
92.75	1.05067	0.894256	0.00280794
92.76	1.05134	0.89752	0.0028617
92.77	1.05276	0.900783	0.0028672
92.78	1.05311	0.904047	0.00288503
92.79	1.0541	0.907311	0.00285352
92.8	1.05592	0.910574	0.00272878
92.81	1.05558	0.913838	0.00275506
92.82	1.05754	0.917102	0.00272041
92.83	1.05799	0.920366	0.00278581
92.84	1.05839	0.923629	0.00276028
92.85	1.0588	0.926893	0.00274024
92.86	1.05861	0.930157	0.00272254
92.87	1.05923	0.93342	0.002759
92.88	1.05846	0.936684	0.00281143
92.89	1.0576	0.939948	0.00286294
92.9	1.05777	0.943211	0.00281224
92.91	1.05814	0.946475	0.00278515
92.92	1.05841	0.949739	0.00277089
92.93	1.05725	0.953003	0.0027455
92.94	1.05821	0.956266	0.00282459
92.95	1.05884	0.95953	0.00283739
92.96	1.05927	0.962794	0.00287743
92.97	1.05954	0.966057	0.00292089
92.98	1.05842	0.969321	0.00285345
92.99	1.05988	0.972585	0.00288453
93	1.05942	0.975849	0.00298086
93.01	1.0599	0.979112	0.00295114
93.02	1.05958	0.982376	0.00293549
93.03	1.05925	0.98564	0.00293599
93.04	1.06008	0.988903	0.00301321
93.05	1.05956	0.992167	0.00314578
93.06	1.05977	0.995431	0.00311827
93.07	1.05946	0.998695	0.0031683
93.08	1.05943	1.00196	0.00316975
93.09	1.05966	1.00522	0.00317041
93.1	1.0601	1.00849	0.0032029
93.11	1.06039	1.01175	0.00328772
93.12	1.06017	1.01501	0.00327859
93.13	1.0604	1.01828	0.00329081
93.14	1.06045	1.02154	0.00330881
93.15	1.06024	1.0248	0.00338375
93.16	1.06009	1.02807	0.00334095
93.17	1.05992	1.03133	0.00332503
93.18	1.06041	1.0346	0.00335387
93.19	1.0601	1.03786	0.00333939
93.2	1.06048	1.04112	0.00338834
93.21	1.06085	1.04439	0.00335838
93.22	1.06066	1.04765	0.00327298
93.23	1.06076	1.05091	0.00323355
93.24	1.0603	1.05418	0.00323353
93.25	1.06066	1.05744	0.00313264
93.26	1.06025	1.0607	0.00316158
93.27	1.05993	1.06397	0.00321651
93.28	1.06011	1.06723	0.00321129
93.29	1.05998	1.0705	0.00312727
93.3	1.06013	1.07376	0.00311076
93.31	1.05978	1.07702	0.00316018
93.32	1.05973	1.08029	0.00313337
93.33	1.05978	1.08355	0.00313698
93.34	1.05948	1.08681	0.00318901
93.35	1.05982	1.09008	0.00311598
93.36	1.0596	1.09334	0.00309864
93.37	1.0599	1.09661	0.00310089
93.38	1.05983	1.09987	0.00309898
93.39	1.05983	1.10313	0.00313417
93.4	1.06036	1.1064	0.00316094
93.41	1.05987	1.10966	0.00314646
93.42	1.06028	1.11292	0.00316417
93.43	1.06047	1.11619	0.00313193
93.44	1.06097	1.11945	0.00315129
93.45	1.06142	1.12272	0.00319565
93.46	1.06094	1.12598	0.00326666
93.47	1.06134	1.12924	0.00328113
93.48	1.06085	1.13251	0.00335001
93.49	1.06071	1.13577	0.00331821
93.5	1.06034	1.13903	0.00338963
93.51	1.05983	1.1423	0.00333866
93.52	1.06029	1.14556	0.00321739
93.53	1.06039	1.14883	0.00315254
93.54	1.06097	1.15209	0.00313728
93.55	1.06054	1.15535	0.00315494
93.56	1.06057	1.15862	0.00314123
93.57	1.06108	1.16188	0.00319082
93.58	1.06061	1.16514	0.00317746
93.59	1.06072	1.16841	0.00309476
93.6	1.06025	1.17167	0.00309818
93.61	1.06086	1.17493	0.00308517
93.62	1.06129	1.1782	0.00308048
93.63	1.06129	1.18146	0.00305702
93.64	1.0618	1.18473	0.0029846
93.65	1.06169	1.18799	0.0029751
93.66	1.06216	1.19125	0.00299102
93.67	1.06208	1.19452	0.00304015
93.68	1.06176	1.19778	0.00306975
93.69	1.06172	1.20104	0.00307112
93.7	1.06122	1.20431	0.00300554
93.71	1.06127	1.20757	0.00291256
93.72	1.06085	1.21084	0.00300857
93.73	1.06051	1.2141	0.00303484
93.74	1.06089	1.21736	0.00304612
93.75	1.06041	1.22063	0.00304776
93.76	1.06038	1.22389	0.00311511
93.77	1.06035	1.22715	0.00320324
93.78	1.06025	1.23042	0.00328624
93.79	1.06052	1.23368	0.00331904
93.8	1.05998	1.23695	0.00325101
93.81	1.06043	1.24021	0.00321914
93.82	1.06037	1.24347	0.00319781
93.83	1.06035	1.24674	0.00317106
93.84	1.06087	1.25	0.00322163
93.85	1.06093	1.25326	0.00326995
93.86	1.06144	1.25653	0.00329521
93.87	1.06148	1.25979	0.00331353
93.88	1.06202	1.26305	0.00330162
93.89	1.06206	1.26632	0.00328709
93.9	1.06156	1.26958	0.00326369
93.91	1.06114	1.27285	0.00327312
93.92	1.06068	1.27611	0.0031731
93.93	1.06029	1.27937	0.00318007
93.94	1.05996	1.28264	0.00317258
93.95	1.06001	1.2859	0.00313118
93.96	1.05998	1.28916	0.00318417
93.97	1.06051	1.29243	0.00315085
93.98	1.06048	1.29569	0.00312191
93.99	1.06078	1.29896	0.00303427
94	1.0605	1.30222	0.00297957
94.01	1.06044	1.30548	0.00293769
94.02	1.06046	1.30875	0.0029709
94.03	1.06049	1.31201	0.00290788
94.04	1.06093	1.31527	0.00289497
94.05	1.06052	1.31854	0.00295495
94.06	1.06121	1.3218	0.0030287
94.07	1.06082	1.32507	0.00301975
94.08	1.06131	1.32833	0.00304521
94.09	1.06068	1.33159	0.00302481
94.1	1.06073	1.33486	0.00305699
94.11	1.06121	1.33812	0.00299578
94.12	1.06069	1.34138	0.00295189
94.13	1.06109	1.34465	0.00295754
94.14	1.0611	1.34791	0.00301413
94.15	1.06167	1.35117	0.00299774
94.16	1.06168	1.35444	0.00293865
94.17	1.06184	1.3577	0.00300133
94.18	1.06232	1.36097	0.00304333
94.19	1.0624	1.36423	0.0030617
94.2	1.06243	1.36749	0.00308593
94.21	1.06246	1.37076	0.00304193
94.22	1.06246	1.37402	0.00294828
94.23	1.06242	1.37728	0.00296132
94.24	1.06239	1.38055	0.00297667
94.25	1.06186	1.38381	0.00295862
94.26	1.06187	1.38708	0.0029104
94.27	1.06186	1.39034	0.00290882
94.28	1.06193	1.3936	0.00292611
94.29	1.0619	1.39687	0.00292062
94.3	1.06199	1.40013	0.00294656
94.31	1.06253	1.40339	0.00284529
94.32	1.0626	1.40666	0.00290328
94.33	1.06207	1.40992	0.00288732
94.34	1.06206	1.41319	0.00296161
94.35	1.06199	1.41645	0.0029066
94.36	1.0619	1.41971	0.00296041
94.37	1.06136	1.42298	0.00291969
94.38	1.06131	1.42624	0.00288671
94.39	1.06128	1.4295	0.00288273
94.4	1.06128	1.43277	0.00284135
94.41	1.06134	1.43603	0.00295167
94.42	1.06139	1.4393	0.00290825
94.43	1.06146	1.44256	0.0028673
94.44	1.06152	1.44582	0.00282811
94.45	1.06213	1.44909	0.00286589
94.46	1.06208	1.45235	0.00284877
94.47	1.06212	1.45561	0.00295586
94.48	1.06165	1.45888	0.00293321
94.49	1.06208	1.46214	0.00294558
94.5	1.0615	1.4654	0.00296167
94.51	1.06141	1.46867	0.00296446
94.52	1.06136	1.47193	0.0029006
94.53	1.06125	1.4752	0.00287932
94.54	1.06163	1.47846	0.00286901
94.55	1.06169	1.48172	0.00282227
94.56	1.06238	1.48499	0.00282983
94.57	1.06195	1.48825	0.00272361
94.58	1.06206	1.49151	0.00278082
94.59	1.06204	1.49478	0.00269466
94.6	1.06211	1.49804	0.0027353
94.61	1.06197	1.50131	0.00265055
94.62	1.06177	1.50457	0.0026946
94.63	1.06222	1.50783	0.00275636
94.64	1.06216	1.5111	0.00273695
94.65	1.06229	1.51436	0.00271071
94.66	1.06232	1.51762	0.00269129
94.67	1.06261	1.52089	0.00271261
94.68	1.06214	1.52415	0.00259987
94.69	1.06217	1.52742	0.0025827
94.7	1.06162	1.53068	0.00259453
94.71	1.06111	1.53394	0.00259587
94.72	1.06113	1.53721	0.00255507
94.73	1.06099	1.54047	0.00258885
94.74	1.06156	1.54373	0.00267882
94.75	1.06159	1.547	0.00274492
94.76	1.06222	1.55026	0.00278633
94.77	1.06264	1.55352	0.00280277
94.78	1.06268	1.55679	0.00280962
94.79	1.06265	1.56005	0.00280898
94.8	1.06263	1.56332	0.00275585
94.81	1.06249	1.56658	0.00280275
94.82	1.0623	1.56984	0.00280548
94.83	1.06244	1.57311	0.0027029
94.84	1.06183	1.57637	0.00271125
94.85	1.06185	1.57963	0.00258446
94.86	1.06135	1.5829	0.00263689
94.87	1.06136	1.58616	0.00260243
94.88	1.06107	1.58943	0.00252263
94.89	1.06106	1.59269	0.00254059
94.9	1.06154	1.59595	0.00262861
94.91	1.06093	1.59922	0.00263965
94.92	1.0614	1.60248	0.00269144
94.93	1.06154	1.60574	0.00285459
94.94	1.06205	1.60901	0.00292688
94.95	1.06206	1.61227	0.00294953
94.96	1.06149	1.61554	0.00297167
94.97	1.06205	1.6188	0.00302581
94.98	1.06149	1.62206	0.00294033
94.99	1.06133	1.62533	0.00292808
95	1.06068	1.62859	0.00279176
95.01	1.06059	1.63185	0.00279431
95.02	1.0607	1.63512	0.00282382
95.03	1.06069	1.63838	0.00285744
95.04	1.06071	1.64164	0.00286847
95.05	1.06017	1.64491	0.00293254
95.06	1.06072	1.64817	0.00289466
95.07	1.06017	1.65144	0.00291886
95.08	1.06064	1.6547	0.00303182
95.09	1.06007	1.65796	0.00302363
95.1	1.06055	1.66123	0.00312496
95.11	1.06048	1.66449	0.00313999
95.12	1.06047	1.66775	0.00315933
95.13	1.06037	1.67102	0.0031979
95.14	1.05978	1.67428	0.00314126
95.15	1.06037	1.67755	0.00315436
95.16	1.05977	1.68081	0.00309577
95.17	1.06039	1.68407	0.00311559
95.18	1.05972	1.68734	0.00307442
95.19	1.05962	1.6906	0.00301262
95.2	1.05959	1.69386	0.00296782
95.21	1.05958	1.69713	0.00298165
95.22	1.05962	1.70039	0.00295353
95.23	1.05889	1.70366	0.00296588
95.24	1.05954	1.70692	0.002992
95.25	1.05974	1.71018	0.00306066
95.26	1.06035	1.71345	0.00304631
95.27	1.05965	1.71671	0.00303951
95.28	1.05953	1.71997	0.00302862
95.29	1.05954	1.72324	0.00307146
95.3	1.05952	1.7265	0.00303169
95.31	1.05934	1.72977	0.00307842
95.32	1.0588	1.73303	0.00312386
95.33	1.05882	1.73629	0.00310324
95.34	1.05894	1.73956	0.00316916
95.35	1.0591	1.74282	0.00315757
95.36	1.05849	1.74608	0.00306678
95.37	1.05851	1.74935	0.00308128
95.38	1.05854	1.75261	0.00307734
95.39	1.05848	1.75587	0.00304973
95.4	1.05856	1.75914	0.00305255
95.41	1.05848	1.7624	0.00312291
95.42	1.05847	1.76567	0.00308236
95.43	1.05865	1.76893	0.00299764
95.44	1.05853	1.77219	0.00294637
95.45	1.0586	1.77546	0.00295553
95.46	1.0585	1.77872	0.00299664
95.47	1.05847	1.78198	0.00303179
95.48	1.05843	1.78525	0.00310053
95.49	1.05836	1.78851	0.00303308
95.5	1.05835	1.79178	0.00306054
95.51	1.05831	1.79504	0.00306122
95.52	1.05821	1.7983	0.00309212
95.53	1.05822	1.80157	0.00309291
95.54	1.05827	1.80483	0.0030368
95.55	1.05822	1.80809	0.00300846
95.56	1.05818	1.81136	0.00299059
95.57	1.05821	1.81462	0.00298232
95.58	1.05838	1.81789	0.00298023
95.59	1.05829	1.82115	0.00297331
95.6	1.05835	1.82441	0.00295458
95.61	1.05828	1.82768	0.00304878
95.62	1.05809	1.83094	0.00304453
95.63	1.05795	1.8342	0.00303682
95.64	1.05771	1.83747	0.00300178
95.65	1.05783	1.84073	0.00300586
95.66	1.05777	1.84399	0.00296646
95.67	1.05765	1.84726	0.0029562
95.68	1.05784	1.85052	0.00301047
95.69	1.05769	1.85379	0.00307314
95.7	1.05773	1.85705	0.00305226
95.71	1.05746	1.86031	0.00302724
95.72	1.05746	1.86358	0.00294941
95.73	1.0575	1.86684	0.00285862
95.74	1.0575	1.8701	0.00288468
95.75	1.05754	1.87337	0.0028906
95.76	1.05755	1.87663	0.00286299
95.77	1.05776	1.8799	0.00282449
95.78	1.0575	1.88316	0.00285007
95.79	1.05757	1.88642	0.00290391
95.8	1.05744	1.88969	0.00298861
95.81	1.05763	1.89295	0.00288121
95.82	1.05757	1.89621	0.00290536
95.83	1.05759	1.89948	0.0028825
95.84	1.05761	1.90274	0.00280758
95.85	1.05748	1.90601	0.00282752
95.86	1.05743	1.90927	0.00286318
95.87	1.05715	1.91253	0.00289568
95.88	1.05703	1.9158	0.00285377
95.89	1.05681	1.91906	0.00302606
95.9	1.05685	1.92232	0.00303439
95.91	1.05672	1.92559	0.0030626
95.92	1.05677	1.92885	0.00304609
95.93	1.05679	1.93211	0.0030517
95.94	1.05696	1.93538	0.00311791
95.95	1.05694	1.93864	0.00319736
95.96	1.05685	1.94191	0.00319344
95.97	1.05691	1.94517	0.00324304
95.98	1.05685	1.94843	0.0033527
95.99	1.05695	1.9517	0.0033508
96	1.05686	1.95496	0.00334214
96.01	1.05697	1.95822	0.00341112
96.02	1.05687	1.96149	0.0034162
96.03	1.05688	1.96475	0.00342098
96.04	1.05684	1.96802	0.00336953
96.05	1.05677	1.97128	0.00327082
96.06	1.05691	1.97454	0.00334256
96.07	1.05685	1.97781	0.00334388
96.08	1.05692	1.98107	0.00329846
96.09	1.05682	1.98433	0.00331373
96.1	1.05682	1.9876	0.00337599
96.11	1.0568	1.99086	0.00333483
96.12	1.05662	1.99413	0.00338992
96.13	1.05657	1.99739	0.0034214
96.14	1.05662	2.00065	0.00335792
96.15	1.05661	2.00392	0.0032975
96.16	1.05676	2.00718	0.00319296
96.17	1.05682	2.01044	0.00313979
96.18	1.05669	2.01371	0.00312319
96.19	1.05669	2.01697	0.00307779
96.2	1.05661	2.02023	0.00302937
96.21	1.05668	2.0235	0.00304331
96.22	1.0565	2.02676	0.00299789
96.23	1.05641	2.03003	0.00292614
96.24	1.05648	2.03329	0.0029543
96.25	1.05653	2.03655	0.00295649
96.26	1.05664	2.03982	0.00293865
96.27	1.05681	2.04308	0.00295978
96.28	1.05673	2.04634	0.0029438
96.29	1.05677	2.04961	0.00291114
96.3	1.05677	2.05287	0.00291685
96.31	1.0567	2.05614	0.00293822
96.32	1.0566	2.0594	0.00287763
96.33	1.0564	2.06266	0.00295627
96.34	1.05643	2.06593	0.00297414
96.35	1.0564	2.06919	0.0029926
96.36	1.05645	2.07245	0.00298518
96.37	1.05634	2.07572	0.00287204
96.38	1.05629	2.07898	0.0029568
96.39	1.05633	2.08225	0.00292714
96.4	1.05637	2.08551	0.00293935
96.41	1.05631	2.08877	0.00299324
96.42	1.05632	2.09204	0.00302211
96.43	1.05643	2.0953	0.00310676
96.44	1.05644	2.09856	0.00311028
96.45	1.05647	2.10183	0.00307323
96.46	1.05642	2.10509	0.00300569
96.47	1.05652	2.10836	0.00302376
96.48	1.05646	2.11162	0.00307163
96.49	1.05644	2.11488	0.00300706
96.5	1.05648	2.11815	0.00301117
96.51	1.05643	2.12141	0.00301106
96.52	1.05643	2.12467	0.00294016
96.53	1.05625	2.12794	0.00293314
96.54	1.05623	2.1312	0.00295391
96.55	1.05627	2.13446	0.00302628
96.56	1.05632	2.13773	0.00310567
96.57	1.05626	2.14099	0.00311606
96.58	1.05638	2.14426	0.00307617
96.59	1.05646	2.14752	0.00310088
96.6	1.05641	2.15078	0.00304771
96.61	1.05622	2.15405	0.00305919
96.62	1.05622	2.15731	0.00306686
96.63	1.05624	2.16057	0.00299941
96.64	1.05611	2.16384	0.00299545
96.65	1.05619	2.1671	0.00295838
96.66	1.05621	2.17037	0.00294918
96.67	1.05634	2.17363	0.00301344
96.68	1.05624	2.17689	0.00297353
96.69	1.05633	2.18016	0.00302359
96.7	1.05634	2.18342	0.00306205
96.71	1.05626	2.18668	0.00304749
96.72	1.05621	2.18995	0.00309484
96.73	1.05607	2.19321	0.00307531
96.74	1.0561	2.19648	0.00314546
96.75	1.05595	2.19974	0.00316411
96.76	1.05592	2.203	0.00315862
96.77	1.05587	2.20627	0.00320339
96.78	1.05597	2.20953	0.00314301
96.79	1.05606	2.21279	0.00311742
96.8	1.05602	2.21606	0.00308378
96.81	1.05611	2.21932	0.00298818
96.82	1.05614	2.22258	0.00299151
96.83	1.0563	2.22585	0.00302729
96.84	1.05622	2.22911	0.00300173
96.85	1.05627	2.23238	0.00297558
96.86	1.05622	2.23564	0.00295089
96.87	1.05624	2.2389	0.00300121
96.88	1.0562	2.24217	0.00301018
96.89	1.05612	2.24543	0.0029949
96.9	1.05617	2.24869	0.00300641
96.91	1.05616	2.25196	0.00302369
96.92	1.05625	2.25522	0.00293393
96.93	1.05619	2.25849	0.00296703
96.94	1.05621	2.26175	0.00283616
96.95	1.05624	2.26501	0.00282976
96.96	1.05625	2.26828	0.00290616
96.97	1.05618	2.27154	0.00291916
96.98	1.05614	2.2748	0.0028633
96.99	1.0561	2.27807	0.00279513
97	1.05618	2.28133	0.00277447
97.01	1.05622	2.2846	0.00272216
97.02	1.05615	2.28786	0.00268202
97.03	1.05616	2.29112	0.00271017
97.04	1.05612	2.29439	0.00277631
97.05	1.05614	2.29765	0.00276924
97.06	1.05603	2.30091	0.00272023
97.07	1.05582	2.30418	0.00270243
97.08	1.05585	2.30744	0.00270253
97.09	1.05595	2.3107	0.0027446
97.1	1.05598	2.31397	0.00276732
97.11	1.05594	2.31723	0.00276117
97.12	1.05593	2.3205	0.00274946
97.13	1.05607	2.32376	0.00274194
97.14	1.05605	2.32702	0.00286245
97.15	1.05593	2.33029	0.00286877
97.16	1.05587	2.33355	0.00293285
97.17	1.05592	2.33681	0.00298451
97.18	1.05585	2.34008	0.00294593
97.19	1.05588	2.34334	0.00295713
97.2	1.05582	2.34661	0.00296428
97.21	1.05587	2.34987	0.00295403
97.22	1.05597	2.35313	0.00292592
97.23	1.05585	2.3564	0.00295354
97.24	1.05594	2.35966	0.00295072
97.25	1.05593	2.36292	0.00289211
97.26	1.05593	2.36619	0.00292649
97.27	1.05597	2.36945	0.00297418
97.28	1.05588	2.37272	0.00294822
97.29	1.05593	2.37598	0.00288567
97.3	1.05597	2.37924	0.00287461
97.31	1.05588	2.38251	0.00295152
97.32	1.05589	2.38577	0.00301969
97.33	1.0558	2.38903	0.00300989
97.34	1.05573	2.3923	0.0030147
97.35	1.05579	2.39556	0.00298033
97.36	1.05568	2.39883	0.00302228
97.37	1.0557	2.40209	0.00299051
97.38	1.05562	2.40535	0.00298506
97.39	1.0557	2.40862	0.00286749
97.4	1.05574	2.41188	0.00292257
97.41	1.0557	2.41514	0.00289082
97.42	1.05566	2.41841	0.00294402
97.43	1.05564	2.42167	0.00289711
97.44	1.05567	2.42493	0.00290934
97.45	1.05566	2.4282	0.00289143
97.46	1.05572	2.43146	0.00294522
97.47	1.05574	2.43473	0.00291913
97.48	1.05583	2.43799	0.00295419
97.49	1.05571	2.44125	0.00302454
97.5	1.05583	2.44452	0.00310584
97.51	1.05575	2.44778	0.00309241
97.52	1.05577	2.45104	0.00301395
97.53	1.05574	2.45431	0.0030523
97.54	1.05571	2.45757	0.00309785
97.55	1.05587	2.46084	0.00315778
97.56	1.05576	2.4641	0.0031414
97.57	1.05573	2.46736	0.0031543
97.58	1.05568	2.47063	0.00318331
97.59	1.05577	2.47389	0.00315658
97.6	1.05578	2.47715	0.00317297
97.61	1.05575	2.48042	0.00314253
97.62	1.05574	2.48368	0.00318454
97.63	1.05575	2.48695	0.00316701
97.64	1.05582	2.49021	0.00318542
97.65	1.05571	2.49347	0.00311161
97.66	1.05577	2.49674	0.00308757
97.67	1.05565	2.5	0.00300474
97.68	1.05563	2.50326	0.00299714
97.69	1.05566	2.50653	0.00305586
97.7	1.05561	2.50979	0.0030929
97.71	1.05568	2.51305	0.00309355
97.72	1.05567	2.51632	0.00307212
97.73	1.05574	2.51958	0.00304742
97.74	1.05581	2.52285	0.00292394
97.75	1.05581	2.52611	0.00286127
97.76	1.05583	2.52937	0.00286451
97.77	1.0559	2.53264	0.00284445
97.78	1.05585	2.5359	0.0028589
97.79	1.05602	2.53916	0.00283543
97.8	1.05611	2.54243	0.00280115
97.81	1.05615	2.54569	0.00277134
97.82	1.05615	2.54896	0.00270695
97.83	1.05612	2.55222	0.00270497
97.84	1.05619	2.55548	0.00266083
97.85	1.05604	2.55875	0.00261405
97.86	1.056	2.56201	0.00262594
97.87	1.05598	2.56527	0.00262462
97.88	1.05595	2.56854	0.00266064
97.89	1.05583	2.5718	0.00269857
97.9	1.05568	2.57507	0.00277736
97.91	1.05573	2.57833	0.00276698
97.92	1.05571	2.58159	0.00275285
97.93	1.05564	2.58486	0.00280795
97.94	1.05563	2.58812	0.00274413
97.95	1.0557	2.59138	0.00274408
97.96	1.05587	2.59465	0.00274494
97.97	1.05598	2.59791	0.00280366
97.98	1.05598	2.60117	0.00282841
97.99	1.05607	2.60444	0.002897
98	1.05621	2.6077	0.00294241
98.01	1.05621	2.61097	0.00292244
98.02	1.05619	2.61423	0.00300845
98.03	1.05617	2.61749	0.00300428
98.04	1.05622	2.62076	0.00305593
98.05	1.0563	2.62402	0.00299526
98.06	1.05621	2.62728	0.00301199
98.07	1.05629	2.63055	0.00305539
98.08	1.05627	2.63381	0.00310925
98.09	1.05621	2.63708	0.00311087
98.1	1.05615	2.64034	0.00320035
98.11	1.05615	2.6436	0.00316091
98.12	1.0563	2.64687	0.0032101
98.13	1.05625	2.65013	0.00316795
98.14	1.05631	2.65339	0.00313407
98.15	1.05637	2.65666	0.00307457
98.16	1.05632	2.65992	0.00303814
98.17	1.0563	2.66319	0.00313385
98.18	1.05622	2.66645	0.00315184
98.19	1.05628	2.66971	0.00313703
98.2	1.05629	2.67298	0.00315517
98.21	1.05629	2.67624	0.00312527
98.22	1.05641	2.6795	0.00309339
98.23	1.05633	2.68277	0.00311698
98.24	1.05632	2.68603	0.00309318
98.25	1.05629	2.6893	0.00306097
98.26	1.05635	2.69256	0.00311406
98.27	1.05632	2.69582	0.00304811
98.28	1.05636	2.69909	0.00306145
98.29	1.05641	2.70235	0.00300278
98.3	1.0564	2.70561	0.00309044
98.31	1.05641	2.70888	0.00308626
98.32	1.05636	2.71214	0.00301363
98.33	1.05638	2.7154	0.00290168
98.34	1.05639	2.71867	0.00290219
98.35	1.0564	2.72193	0.00283145
98.36	1.05642	2.7252	0.00283899
98.37	1.05638	2.72846	0.00275139
98.38	1.05644	2.73172	0.00280453
98.39	1.05641	2.73499	0.00284512
98.4	1.05634	2.73825	0.00283486
98.41	1.05641	2.74151	0.00293261
98.42	1.05647	2.74478	0.00282844
98.43	1.05648	2.74804	0.00279753
98.44	1.05655	2.75131	0.00279805
98.45	1.05655	2.75457	0.00276283
98.46	1.05662	2.75783	0.00276841
98.47	1.05667	2.7611	0.00277454
98.48	1.05658	2.76436	0.00270006
98.49	1.0567	2.76762	0.00268506
98.5	1.05661	2.77089	0.00276298
98.51	1.05666	2.77415	0.0027147
98.52	1.05663	2.77742	0.0027422
98.53	1.05656	2.78068	0.00277039
98.54	1.05669	2.78394	0.00278091
98.55	1.05669	2.78721	0.00281384
98.56	1.05678	2.79047	0.00278982
98.57	1.05682	2.79373	0.00289883
98.58	1.05698	2.797	0.00293825
98.59	1.05709	2.80026	0.00296372
98.6	1.05699	2.80352	0.00298633
98.61	1.05697	2.80679	0.00302431
98.62	1.05678	2.81005	0.00300339
98.63	1.05675	2.81332	0.00299594
98.64	1.0566	2.81658	0.00295759
98.65	1.05651	2.81984	0.00305333
98.66	1.0566	2.82311	0.00299832
98.67	1.05658	2.82637	0.00305424
98.68	1.05673	2.82963	0.00307398
98.69	1.0568	2.8329	0.00314888
98.7	1.05689	2.83616	0.00315602
98.71	1.05689	2.83943	0.00312644
98.72	1.05685	2.84269	0.00313322
98.73	1.0569	2.84595	0.00314408
98.74	1.05686	2.84922	0.00320792
98.75	1.05673	2.85248	0.00314108
98.76	1.05661	2.85574	0.00322023
98.77	1.05664	2.85901	0.00320631
98.78	1.05674	2.86227	0.00320624
98.79	1.05668	2.86554	0.00318891
98.8	1.05678	2.8688	0.00314835
98.81	1.05683	2.87206	0.00323236
98.82	1.05685	2.87533	0.00319081
98.83	1.05683	2.87859	0.00317891
98.84	1.05678	2.88185	0.0032321
98.85	1.05686	2.88512	0.00321777
98.86	1.05681	2.88838	0.00316827
98.87	1.05688	2.89164	0.00319302
98.88	1.05697	2.89491	0.00314438
98.89	1.0572	2.89817	0.00316903
98.9	1.05713	2.90144	0.00311598
98.91	1.05712	2.9047	0.00314614
98.92	1.05717	2.90796	0.00316122
98.93	1.05729	2.91123	0.0031099
98.94	1.05732	2.91449	0.00313584
98.95	1.05723	2.91775	0.00309634
98.96	1.05735	2.92102	0.00313646
98.97	1.05738	2.92428	0.00314347
98.98	1.0573	2.92755	0.00319815
98.99	1.05718	2.93081	0.00319538
99	1.0572	2.93407	0.00319739
99.01	1.05703	2.93734	0.00311205
99.02	1.05702	2.9406	0.00317853
99.03	1.05696	2.94386	0.00312969
99.04	1.05709	2.94713	0.00317788
99.05	1.05708	2.95039	0.00317988
99.06	1.05709	2.95366	0.00320263
99.07	1.05723	2.95692	0.00319802
99.08	1.05725	2.96018	0.00322894
99.09	1.05742	2.96345	0.00321707
99.1	1.05735	2.96671	0.00317014
99.11	1.05742	2.96997	0.00322265
99.12	1.05741	2.97324	0.00327381
99.13	1.05734	2.9765	0.00331934
99.14	1.05734	2.97977	0.0032871
99.15	1.0572	2.98303	0.00328644
99.16	1.05728	2.98629	0.00319133
99.17	1.05735	2.98956	0.00320991
99.18	1.05738	2.99282	0.00327644
99.19	1.05754	2.99608	0.00320762
99.2	1.05757	2.99935	0.00323035
99.21	1.05769	3.00261	0.00315631
99.22	1.05762	3.00587	0.00307098
99.23	1.05765	3.00914	0.00303153
99.24	1.05758	3.0124	0.00302062
99.25	1.05758	3.01567	0.00297383
99.26	1.0576	3.01893	0.00302819
99.27	1.05754	3.02219	0.00301014
99.28	1.05762	3.02546	0.00301982
99.29	1.05763	3.02872	0.00303096
99.3	1.05778	3.03198	0.00301511
99.31	1.05779	3.03525	0.00297017
99.32	1.05785	3.03851	0.00297078
99.33	1.05788	3.04178	0.00293584
99.34	1.05788	3.04504	0.00286636
99.35	1.05783	3.0483	0.00293188
99.36	1.05785	3.05157	0.0029159
99.37	1.05782	3.05483	0.00288011
99.38	1.05783	3.05809	0.00287947
99.39	1.05786	3.06136	0.00287482
99.4	1.05783	3.06462	0.00283215
99.41	1.05786	3.06789	0.00284457
99.42	1.05785	3.07115	0.0027696
99.43	1.05776	3.07441	0.00271032
99.44	1.05776	3.07768	0.00275767
99.45	1.05778	3.08094	0.00271286
99.46	1.0578	3.0842	0.00276182
99.47	1.05772	3.08747	0.00282595
99.48	1.05764	3.09073	0.00279788
99.49	1.05771	3.09399	0.00281998
99.5	1.05769	3.09726	0.00284329
99.51	1.05781	3.10052	0.00286534
99.52	1.05785	3.10379	0.00286455
99.53	1.05793	3.10705	0.00288925
99.54	1.05796	3.11031	0.00284441
99.55	1.05811	3.11358	0.00283813
99.56	1.0582	3.11684	0.00280928
99.57	1.05812	3.1201	0.00280242
99.58	1.05813	3.12337	0.00282314
99.59	1.0581	3.12663	0.00283281
99.6	1.05811	3.1299	0.00285068
99.61	1.05802	3.13316	0.00285756
99.62	1.05789	3.13642	0.00285831
99.63	1.05786	3.13969	0.00280552
99.64	1.05788	3.14295	0.00285225
99.65	1.0581	3.14621	0.00290934
99.66	1.05817	3.14948	0.00300173
99.67	1.05819	3.15274	0.00310215
99.68	1.05831	3.15601	0.00314564
99.69	1.05835	3.15927	0.00311272
99.7	1.0584	3.16253	0.00319677
99.71	1.05824	3.1658	0.00319057
99.72	1.05825	3.16906	0.00317211
99.73	1.05824	3.17232	0.00324718
99.74	1.05826	3.17559	0.00323459
99.75	1.05826	3.17885	0.00326964
99.76	1.05826	3.18211	0.00329776
99.77	1.05831	3.18538	0.00331501
99.78	1.05837	3.18864	0.00329913
99.79	1.05843	3.19191	0.00337008
99.8	1.05843	3.19517	0.003388
99.81	1.05845	3.19843	0.00336411
99.82	1.05845	3.2017	0.0033448
99.83	1.05843	3.20496	0.00335693
99.84	1.05839	3.20822	0.00346167
99.85	1.05843	3.21149	0.00348239
99.86	1.05839	3.21475	0.00345275
99.87	1.05842	3.21802	0.0034609
99.88	1.05835	3.22128	0.00348495
99.89	1.05834	3.22454	0.00347155
99.9	1.05828	3.22781	0.0033689
99.91	1.05827	3.23107	0.00327859
99.92	1.05842	3.23433	0.003192
99.93	1.05835	3.2376	0.00313068
99.94	1.05836	3.24086	0.00313008
99.95	1.05846	3.24413	0.00302274
99.96	1.05845	3.24739	0.00299043
99.97	1.05843	3.25065	0.00303218
99.98	1.05829	3.25392	0.00299832
99.99	1.05825	3.25718	0.00299571
100	1.0583	3.26044	0.00301106
100.01	1.05829	3.26371	0.00297395
100.02	1.05846	3.26697	0.00297819
100.03	1.05854	3.27023	0.00295808
100.04	1.05855	3.2735	0.00288637
100.05	1.05866	3.27676	0.00279057
100.06	1.05868	3.28003	0.00285782
100.07	1.05868	3.28329	0.0028515
100.08	1.05852	3.28655	0.00280961
100.09	1.05839	3.28982	0.00273652
100.1	1.05847	3.29308	0.00271809
100.11	1.05844	3.29634	0.00272486
100.12	1.05848	3.29961	0.00269173
100.13	1.0584	3.30287	0.00270054
100.14	1.05839	3.30614	0.00265234
100.15	1.05838	3.3094	0.00271248
100.16	1.05839	3.31266	0.00269414
100.17	1.05849	3.31593	0.00271187
100.18	1.05851	3.31919	0.00274559
100.19	1.05865	3.32245	0.00276072
100.2	1.05876	3.32572	0.00279181
100.21	1.05885	3.32898	0.00281168
100.22	1.05878	3.33225	0.00278907
100.23	1.05874	3.33551	0.00275328
100.24	1.0588	3.33877	0.00274089
100.25	1.05875	3.34204	0.00272079
100.26	1.05866	3.3453	0.00274139
100.27	1.05866	3.34856	0.0027104
100.28	1.0587	3.35183	0.00269313
100.29	1.05873	3.35509	0.00270402
100.3	1.05867	3.35836	0.00275369
100.31	1.05868	3.36162	0.00274077
100.32	1.05884	3.36488	0.0027271
100.33	1.05892	3.36815	0.00272908
100.34	1.059	3.37141	0.0027682
100.35	1.05908	3.37467	0.00277151
100.36	1.05917	3.37794	0.00275151
100.37	1.05923	3.3812	0.0027702
100.38	1.05917	3.38446	0.00282116
100.39	1.05918	3.38773	0.00290665
100.4	1.05911	3.39099	0.00292013
100.41	1.05908	3.39426	0.00302645
100.42	1.05903	3.39752	0.00302624
100.43	1.05894	3.40078	0.00299253
100.44	1.05897	3.40405	0.00300464
100.45	1.0589	3.40731	0.00295607
100.46	1.05899	3.41057	0.00290867
100.47	1.05901	3.41384	0.0029188
100.48	1.05901	3.4171	0.00295872
100.49	1.05908	3.42037	0.00299742
100.5	1.05906	3.42363	0.00300233
100.51	1.05901	3.42689	0.00297827
100.52	1.05898	3.43016	0.0029796
100.53	1.05899	3.43342	0.00296393
100.54	1.05893	3.43668	0.00296552
100.55	1.05902	3.43995	0.00296483
100.56	1.05903	3.44321	0.00295712
100.57	1.05902	3.44648	0.00294336
100.58	1.05904	3.44974	0.00293865
100.59	1.05905	3.453	0.00282925
100.6	1.05908	3.45627	0.0027941
100.61	1.05906	3.45953	0.00277888
100.62	1.05913	3.46279	0.00277748
100.63	1.05921	3.46606	0.00279672
100.64	1.05927	3.46932	0.00275749
100.65	1.05921	3.47258	0.00272817
100.66	1.05927	3.47585	0.00265397
100.67	1.0592	3.47911	0.00267763
100.68	1.05915	3.48238	0.00267626
100.69	1.05926	3.48564	0.00260325
100.7	1.05918	3.4889	0.0026656
100.71	1.05916	3.49217	0.00276013
100.72	1.05919	3.49543	0.00276443
100.73	1.0592	3.49869	0.00273412
100.74	1.05923	3.50196	0.00271343
100.75	1.05916	3.50522	0.00267344
100.76	1.05914	3.50849	0.00259083
100.77	1.05919	3.51175	0.00257024
100.78	1.05929	3.51501	0.00263315
100.79	1.05936	3.51828	0.00264074
100.8	1.05942	3.52154	0.00270926
100.81	1.05947	3.5248	0.00269278
100.82	1.0595	3.52807	0.00269425
100.83	1.05954	3.53133	0.00270733
100.84	1.05939	3.5346	0.00277834
100.85	1.0594	3.53786	0.00279144
100.86	1.05939	3.54112	0.00289735
100.87	1.0594	3.54439	0.00285793
100.88	1.05949	3.54765	0.00278775
100.89	1.05946	3.55091	0.00273197
100.9	1.05959	3.55418	0.00272689
100.91	1.05963	3.55744	0.00271933
100.92	1.05965	3.5607	0.00264621
100.93	1.05958	3.56397	0.00265561
100.94	1.05953	3.56723	0.00265862
100.95	1.05957	3.5705	0.00269424
100.96	1.05949	3.57376	0.00266234
100.97	1.05947	3.57702	0.00267737
100.98	1.05946	3.58029	0.00263323
100.99	1.05942	3.58355	0.00259188
101	1.05942	3.58681	0.00264228
101.01	1.05934	3.59008	0.00268646
101.02	1.05941	3.59334	0.00271178
101.03	1.05942	3.59661	0.00271926
101.04	1.05945	3.59987	0.00275288
101.05	1.0595	3.60313	0.00272288
101.06	1.05957	3.6064	0.00269641
101.07	1.0597	3.60966	0.00271199
101.08	1.05969	3.61292	0.00265012
101.09	1.05975	3.61619	0.00262951
101.1	1.0597	3.61945	0.00253928
101.11	1.05977	3.62272	0.00251332
101.12	1.05973	3.62598	0.00259346
101.13	1.0597	3.62924	0.00258937
101.14	1.0597	3.63251	0.00262577
101.15	1.05968	3.63577	0.00268792
101.16	1.05974	3.63903	0.00275356
101.17	1.05977	3.6423	0.00282332
101.18	1.05978	3.64556	0.00289045
101.19	1.05987	3.64883	0.0029249
101.2	1.05992	3.65209	0.0028222
101.21	1.05995	3.65535	0.00280435
101.22	1.05995	3.65862	0.00278589
101.23	1.05999	3.66188	0.0028713
101.24	1.05995	3.66514	0.00294709
101.25	1.05977	3.66841	0.00290289
101.26	1.05975	3.67167	0.00288219
101.27	1.05974	3.67493	0.00287823
101.28	1.05968	3.6782	0.00284559
101.29	1.05972	3.68146	0.00278376
101.3	1.05981	3.68473	0.00277496
101.31	1.05994	3.68799	0.0027456
101.32	1.05994	3.69125	0.00275262
101.33	1.05988	3.69452	0.00280583
101.34	1.05992	3.69778	0.00274718
101.35	1.05981	3.70104	0.00288832
101.36	1.05976	3.70431	0.00292927
101.37	1.05983	3.70757	0.00294771
101.38	1.05989	3.71084	0.00286488
101.39	1.05982	3.7141	0.00287663
101.4	1.05982	3.71736	0.00283877
101.41	1.05984	3.72063	0.00279099
101.42	1.05994	3.72389	0.00276409
101.43	1.05991	3.72715	0.00273231
101.44	1.05995	3.73042	0.00268739
101.45	1.06011	3.73368	0.00273989
101.46	1.06011	3.73695	0.00273303
101.47	1.06021	3.74021	0.00270637
101.48	1.06015	3.74347	0.00266158
101.49	1.06011	3.74674	0.00260574
101.5	1.06009	3.75	0.00261801
101.51	1.05998	3.75326	0.00266899
101.52	1.06002	3.75653	0.00268146
101.53	1.05993	3.75979	0.00268103
101.54	1.0599	3.76305	0.0026983
101.55	1.05994	3.76632	0.00268167
101.56	1.05993	3.76958	0.00273234
101.57	1.05996	3.77285	0.00275231
101.58	1.06013	3.77611	0.00277213
101.59	1.06013	3.77937	0.00284304
101.6	1.06015	3.78264	0.00281281
101.61	1.06011	3.7859	0.00277696
101.62	1.06013	3.78916	0.00273216
101.63	1.06024	3.79243	0.00283618
101.64	1.06008	3.79569	0.00282174
101.65	1.06017	3.79896	0.0028637
101.66	1.06028	3.80222	0.00287826
101.67	1.06035	3.80548	0.00291067
101.68	1.06028	3.80875	0.00286798
101.69	1.06015	3.81201	0.00296654
101.7	1.06017	3.81527	0.00296321
101.71	1.06011	3.81854	0.00300222
101.72	1.06007	3.8218	0.00310583
101.73	1.06	3.82507	0.00317689
101.74	1.06002	3.82833	0.00318619
101.75	1.06014	3.83159	0.00328363
101.76	1.06016	3.83486	0.00322793
101.77	1.06016	3.83812	0.00324483
101.78	1.0601	3.84138	0.00326837
101.79	1.06015	3.84465	0.00327042
101.8	1.06012	3.84791	0.00334873
101.81	1.06011	3.85117	0.00335946
101.82	1.06015	3.85444	0.00339664
101.83	1.0602	3.8577	0.00339497
101.84	1.06023	3.86097	0.00340678
101.85	1.06024	3.86423	0.0033915
101.86	1.06031	3.86749	0.00332476
101.87	1.06035	3.87076	0.00338417
101.88	1.06033	3.87402	0.00339057
101.89	1.06026	3.87728	0.00339745
101.9	1.06036	3.88055	0.00341259
101.91	1.06042	3.88381	0.00341394
101.92	1.06044	3.88708	0.00340235
101.93	1.0604	3.89034	0.00345776
101.94	1.06038	3.8936	0.00339581
101.95	1.06039	3.89687	0.00347133
101.96	1.06026	3.90013	0.00345849
101.97	1.06013	3.90339	0.00336986
101.98	1.06012	3.90666	0.00337253
101.99	1.06009	3.90992	0.00337643
102	1.06022	3.91319	0.00334862
102.01	1.06018	3.91645	0.00341958
102.02	1.06029	3.91971	0.00341146
102.03	1.06033	3.92298	0.0033884
102.04	1.06037	3.92624	0.00349721
102.05	1.06036	3.9295	0.00345536
102.06	1.0603	3.93277	0.00347459
102.07	1.06049	3.93603	0.00343402
102.08	1.06049	3.9393	0.00347498
102.09	1.06051	3.94256	0.00351081
102.1	1.06053	3.94582	0.00356203
102.11	1.06067	3.94909	0.00370511
102.12	1.06067	3.95235	0.00363255
102.13	1.06056	3.95561	0.00363519
102.14	1.06057	3.95888	0.00373933
102.15	1.06064	3.96214	0.00373066
102.16	1.06062	3.9654	0.0037749
102.17	1.06065	3.96867	0.00378422
102.18	1.06065	3.97193	0.0038412
102.19	1.06074	3.9752	0.00389229
102.2	1.06062	3.97846	0.00387572
102.21	1.0606	3.98172	0.00390756
102.22	1.06059	3.98499	0.00390184
102.23	1.06054	3.98825	0.00391714
102.24	1.06052	3.99151	0.00404514
102.25	1.0604	3.99478	0.00403358
102.26	1.06057	3.99804	0.00401095
102.27	1.06063	4.00131	0.00399528
102.28	1.06067	4.00457	0.00407116
102.29	1.06054	4.00783	0.00401518
102.3	1.06062	4.0111	0.00403998
102.31	1.06059	4.01436	0.00406841
102.32	1.06053	4.01762	0.00409187
102.33	1.06045	4.02089	0.00407375
102.34	1.06029	4.02415	0.0040917
102.35	1.06037	4.02742	0.0040633
102.36	1.06031	4.03068	0.00399534
102.37	1.06046	4.03394	0.0040929
102.38	1.06042	4.03721	0.00407752
102.39	1.06047	4.04047	0.00398927
102.4	1.06053	4.04373	0.00400826
102.41	1.06054	4.047	0.0040605
102.42	1.06052	4.05026	0.00409844
102.43	1.06041	4.05352	0.00409092
102.44	1.0604	4.05679	0.00413843
102.45	1.06029	4.06005	0.00413174
102.46	1.06038	4.06332	0.00409297
102.47	1.06039	4.06658	0.00417914
102.48	1.06033	4.06984	0.00405918
102.49	1.06035	4.07311	0.00393195
102.5	1.06021	4.07637	0.00396655
102.51	1.06029	4.07963	0.00404225
102.52	1.06025	4.0829	0.00406606
102.53	1.06018	4.08616	0.00403647
102.54	1.06022	4.08943	0.00401791
102.55	1.0602	4.09269	0.00402649
102.56	1.06038	4.09595	0.00404148
102.57	1.06046	4.09922	0.00412897
102.58	1.0604	4.10248	0.00416302
102.59	1.06046	4.10574	0.00416858
102.6	1.06053	4.10901	0.00413826
102.61	1.06054	4.11227	0.00410643
102.62	1.06064	4.11554	0.00409835
102.63	1.06057	4.1188	0.00417375
102.64	1.06065	4.12206	0.0042152
102.65	1.0607	4.12533	0.00416688
102.66	1.06071	4.12859	0.0041326
102.67	1.06074	4.13185	0.00410912
102.68	1.06062	4.13512	0.0040838
102.69	1.06065	4.13838	0.00405269
102.7	1.06057	4.14164	0.00405414
102.71	1.06048	4.14491	0.0040481
102.72	1.0604	4.14817	0.00397033
102.73	1.06043	4.15144	0.00403693
102.74	1.06045	4.1547	0.00408768
102.75	1.06036	4.15796	0.00407391
102.76	1.06047	4.16123	0.00400748
102.77	1.06049	4.16449	0.00401987
102.78	1.06053	4.16775	0.00400944
102.79	1.06054	4.17102	0.0040103
102.8	1.0604	4.17428	0.00401687
102.81	1.06052	4.17755	0.00401776
102.82	1.06054	4.18081	0.00400824
102.83	1.06063	4.18407	0.00394674
102.84	1.06063	4.18734	0.00392271
102.85	1.06068	4.1906	0.00403994
102.86	1.0608	4.19386	0.00401002
102.87	1.06079	4.19713	0.00396974
102.88	1.06068	4.20039	0.00392135
102.89	1.06068	4.20366	0.00400039
102.9	1.06075	4.20692	0.00405169
102.91	1.06075	4.21018	0.00407613
102.92	1.06077	4.21345	0.00408657
102.93	1.06077	4.21671	0.0040678
102.94	1.06078	4.21997	0.00408043
102.95	1.06068	4.22324	0.00409837
102.96	1.06071	4.2265	0.00418561
102.97	1.06068	4.22977	0.00422952
102.98	1.06068	4.23303	0.00430746
102.99	1.06065	4.23629	0.00435527
103	1.06066	4.23956	0.00430831
103.01	1.06071	4.24282	0.00429967
103.02	1.06066	4.24608	0.00432811
103.03	1.06072	4.24935	0.00438525
103.04	1.06073	4.25261	0.0044509
103.05	1.06076	4.25587	0.00445859
103.06	1.06081	4.25914	0.00444322
103.07	1.0607	4.2624	0.00440262
103.08	1.06057	4.26567	0.0044005
103.09	1.06045	4.26893	0.00442222
103.1	1.06048	4.27219	0.00442083
103.11	1.06037	4.27546	0.00456721
103.12	1.06037	4.27872	0.00461369
103.13	1.06042	4.28198	0.00456927
103.14	1.06038	4.28525	0.00449354
103.15	1.06034	4.28851	0.00450379
103.16	1.06037	4.29178	0.00447963
103.17	1.06045	4.29504	0.00456616
103.18	1.06043	4.2983	0.00459387
103.19	1.06033	4.30157	0.00461425
103.2	1.06041	4.30483	0.00461084
103.21	1.06045	4.30809	0.00463233
103.22	1.06034	4.31136	0.00466959
103.23	1.06032	4.31462	0.00465186
103.24	1.06033	4.31789	0.00463995
103.25	1.06056	4.32115	0.00469388
103.26	1.06058	4.32441	0.00468346
103.27	1.06066	4.32768	0.00471299
103.28	1.06072	4.33094	0.00471816
103.29	1.06081	4.3342	0.00465884
103.3	1.06079	4.33747	0.00469422
103.31	1.0608	4.34073	0.00474322
103.32	1.06076	4.34399	0.00480678
103.33	1.0607	4.34726	0.00484973
103.34	1.06065	4.35052	0.00486309
103.35	1.06068	4.35379	0.0048478
103.36	1.06074	4.35705	0.0048024
103.37	1.06075	4.36031	0.00478836
103.38	1.06088	4.36358	0.00490731
103.39	1.0609	4.36684	0.00490061
103.4	1.06097	4.3701	0.0048556
103.41	1.06083	4.37337	0.00486466
103.42	1.06082	4.37663	0.00483471
103.43	1.06072	4.3799	0.00479864
103.44	1.06071	4.38316	0.00483392
103.45	1.06073	4.38642	0.0049087
103.46	1.06061	4.38969	0.00490788
103.47	1.06063	4.39295	0.00489971
103.48	1.06068	4.39621	0.00491208
103.49	1.06071	4.39948	0.00486523
103.5	1.06072	4.40274	0.00488914
103.51	1.06081	4.40601	0.00498926
103.52	1.06084	4.40927	0.00497501
103.53	1.06072	4.41253	0.00498479
103.54	1.0606	4.4158	0.00505076
103.55	1.06054	4.41906	0.00500786
103.56	1.06039	4.42232	0.00496741
103.57	1.06027	4.42559	0.00487551
103.58	1.06026	4.42885	0.00492133
103.59	1.06036	4.43211	0.0049805
103.6	1.06038	4.43538	0.00498934
103.61	1.06034	4.43864	0.00494053
103.62	1.06044	4.44191	0.0049258
103.63	1.06047	4.44517	0.0049518
103.64	1.06061	4.44843	0.0049621
103.65	1.06073	4.4517	0.00510218
103.66	1.06081	4.45496	0.00516273
103.67	1.0609	4.45822	0.00512787
103.68	1.06084	4.46149	0.00519955
103.69	1.06085	4.46475	0.00520137
103.7	1.06068	4.46802	0.00515054
103.71	1.06059	4.47128	0.00506884
103.72	1.06057	4.47454	0.00508949
103.73	1.0604	4.47781	0.0051253
103.74	1.06038	4.48107	0.00520754
103.75	1.06036	4.48433	0.00517658
103.76	1.0604	4.4876	0.00520958
103.77	1.06044	4.49086	0.00523592
103.78	1.06035	4.49413	0.00520669
103.79	1.06054	4.49739	0.00520653
103.8	1.06057	4.50065	0.00528955
103.81	1.06044	4.50392	0.00534202
103.82	1.06046	4.50718	0.00535031
103.83	1.06034	4.51044	0.00533021
103.84	1.0604	4.51371	0.00524372
103.85	1.06028	4.51697	0.00528863
103.86	1.06024	4.52023	0.00534638
103.87	1.06045	4.5235	0.00541224
103.88	1.06051	4.52676	0.00535851
103.89	1.0607	4.53003	0.00539273
103.9	1.0608	4.53329	0.0053733
103.91	1.06094	4.53655	0.00534213
103.92	1.06094	4.53982	0.00541039
103.93	1.06082	4.54308	0.00541481
103.94	1.06071	4.54634	0.00535671
103.95	1.06051	4.54961	0.0053712
103.96	1.06039	4.55287	0.00542484
103.97	1.0602	4.55614	0.00542758
103.98	1.06025	4.5594	0.0054104
103.99	1.06023	4.56266	0.00531715
104	1.06028	4.56593	0.00532722
104.01	1.06033	4.56919	0.00531598
104.02	1.0604	4.57245	0.0053144
104.03	1.06058	4.57572	0.00536463
104.04	1.06067	4.57898	0.00537425
104.05	1.06082	4.58225	0.00529097
104.06	1.06096	4.58551	0.00529414
104.07	1.06104	4.58877	0.00538691
104.08	1.06111	4.59204	0.00546984
104.09	1.06099	4.5953	0.00550513
104.1	1.06091	4.59856	0.0055355
104.11	1.06077	4.60183	0.00559295
104.12	1.06061	4.60509	0.00561045
104.13	1.06048	4.60836	0.0056464
104.14	1.06026	4.61162	0.00565849
104.15	1.06043	4.61488	0.00565551
104.16	1.06049	4.61815	0.00561947
104.17	1.06051	4.62141	0.00552321
104.18	1.06054	4.62467	0.00552051
104.19	1.06056	4.62794	0.00551277
104.2	1.06076	4.6312	0.00548963
104.21	1.06064	4.63446	0.00550357
104.22	1.06057	4.63773	0.00551862
104.23	1.06068	4.64099	0.0055385
104.24	1.06064	4.64426	0.00557568
104.25	1.06063	4.64752	0.0055827
104.26	1.06047	4.65078	0.00553498
104.27	1.06051	4.65405	0.00557054
104.28	1.06054	4.65731	0.00556274
104.29	1.06046	4.66057	0.00556921
104.3	1.06051	4.66384	0.00557379
104.31	1.0606	4.6671	0.00552762
104.32	1.06069	4.67037	0.00546816
104.33	1.06071	4.67363	0.00537255
104.34	1.06061	4.67689	0.0053732
104.35	1.06063	4.68016	0.00529771
104.36	1.0605	4.68342	0.00522853
104.37	1.06046	4.68668	0.00519846
104.38	1.06034	4.68995	0.00519823
104.39	1.0602	4.69321	0.00526907
104.4	1.06033	4.69648	0.00519709
104.41	1.06033	4.69974	0.00533361
104.42	1.06044	4.703	0.00538599
104.43	1.06043	4.70627	0.00540079
104.44	1.06075	4.70953	0.00540749
104.45	1.06083	4.71279	0.00548528
104.46	1.06074	4.71606	0.00550308
104.47	1.06063	4.71932	0.00553263
104.48	1.06055	4.72258	0.00555218
104.49	1.06045	4.72585	0.00559096
104.5	1.06015	4.72911	0.00562472
104.51	1.06003	4.73238	0.00564363
104.52	1.05992	4.73564	0.00560531
104.53	1.06007	4.7389	0.0056387
104.54	1.0601	4.74217	0.00564589
104.55	1.06011	4.74543	0.00570194
104.56	1.06025	4.74869	0.00574364
104.57	1.06021	4.75196	0.00571741
104.58	1.06022	4.75522	0.00577437
104.59	1.06006	4.75849	0.00581879
104.6	1.06017	4.76175	0.00586046
104.61	1.06028	4.76501	0.00589902
104.62	1.06016	4.76828	0.00589054
104.63	1.06027	4.77154	0.0058725
104.64	1.06026	4.7748	0.00584119
104.65	1.0603	4.77807	0.00593805
104.66	1.06011	4.78133	0.00592919
104.67	1.05998	4.7846	0.00599828
104.68	1.05996	4.78786	0.00600589
104.69	1.05991	4.79112	0.00607528
104.7	1.05994	4.79439	0.0060243
104.71	1.05989	4.79765	0.00605193
104.72	1.05997	4.80091	0.00600711
104.73	1.05993	4.80418	0.00598927
104.74	1.05985	4.80744	0.00600577
104.75	1.05995	4.8107	0.00600103
104.76	1.05999	4.81397	0.00600216
104.77	1.06009	4.81723	0.00602932
104.78	1.06006	4.8205	0.00601709
104.79	1.06016	4.82376	0.00596152
104.8	1.06025	4.82702	0.00597328
104.81	1.06005	4.83029	0.00598422
104.82	1.06008	4.83355	0.00609271
104.83	1.06017	4.83681	0.00608335
104.84	1.06015	4.84008	0.00599607
104.85	1.06	4.84334	0.00596228
104.86	1.05996	4.84661	0.00596044
104.87	1.06009	4.84987	0.00601541
104.88	1.06009	4.85313	0.00608157
104.89	1.05995	4.8564	0.00611421
104.9	1.06001	4.85966	0.00609473
104.91	1.06022	4.86292	0.0060326
104.92	1.06021	4.86619	0.00597397
104.93	1.06017	4.86945	0.00598638
104.94	1.06013	4.87272	0.00601409
104.95	1.06012	4.87598	0.00612905
104.96	1.06012	4.87924	0.00607938
104.97	1.05989	4.88251	0.00609844
104.98	1.05859	4.88577	0.00606056
104.99	1.05859	4.88903	0.0060594
105	1.05848	4.8923	0.00605616
105.01	1.05834	4.89556	0.00612931
105.02	1.0583	4.89883	0.00612007
105.03	1.05834	4.90209	0.00610997
105.04	1.05959	4.90535	0.00620557
105.05	1.05727	4.90862	0.00619173
105.06	1.05739	4.91188	0.00613479
105.07	1.05622	4.91514	0.00609933
105.08	1.05624	4.91841	0.00609417
105.09	1.05501	4.92167	0.00616984
105.1	1.05372	4.92493	0.00618606
105.11	1.05469	4.9282	0.00615606
105.12	1.05343	4.93146	0.0061321
105.13	1.05343	4.93473	0.00609539
105.14	1.05198	4.93799	0.00603069
105.15	1.05116	4.94125	0.00601245
105.16	1.0512	4.94452	0.00605865
105.17	1.05115	4.94778	0.00614524
105.18	1.05012	4.95104	0.00612326
105.19	1.05015	4.95431	0.00608662
105.2	1.04948	4.95757	0.0060098
105.21	1.04938	4.96084	0.00606711
105.22	1.04948	4.9641	0.00609854
105.23	1.04866	4.96736	0.006213
105.24	1.0487	4.97063	0.00624369
105.25	1.0486	4.97389	0.00631456
105.26	1.04851	4.97715	0.00628192
105.27	1.04861	4.98042	0.00630969
105.28	1.0476	4.98368	0.00632275
105.29	1.04762	4.98695	0.00632348
105.3	1.0476	4.99021	0.00631701
105.31	1.04686	4.99347	0.00635129
105.32	1.04681	4.99674	0.00640066
105.33	1.04666	5	0.00646547
105.34	1.04655	5.00326	0.00644399
105.35	1.04658	5.00653	0.00639452
105.36	1.04662	5.00979	0.00649876
105.37	1.04649	5.01305	0.00657892
105.38	1.04652	5.01632	0.00659266
105.39	1.04653	5.01958	0.0065943
105.4	1.04666	5.02285	0.00664896
105.41	1.04657	5.02611	0.00664224
105.42	1.04652	5.02937	0.00657112
105.43	1.04649	5.03264	0.00659199
105.44	1.04646	5.0359	0.00663811
105.45	1.04653	5.03916	0.00668383
105.46	1.04664	5.04243	0.00668793
105.47	1.04672	5.04569	0.00675691
105.48	1.04676	5.04896	0.00672965
105.49	1.04685	5.05222	0.00671569
105.5	1.04685	5.05548	0.00667018
105.51	1.04688	5.05875	0.00670753
105.52	1.04666	5.06201	0.00671655
105.53	1.04664	5.06527	0.00669719
105.54	1.04664	5.06854	0.00667418
105.55	1.04661	5.0718	0.00674741
105.56	1.04659	5.07507	0.00671921
105.57	1.04653	5.07833	0.00670259
105.58	1.04674	5.08159	0.006669
105.59	1.0467	5.08486	0.00674142
105.6	1.04668	5.08812	0.00684643
105.61	1.04668	5.09138	0.00679352
105.62	1.0467	5.09465	0.00674569
105.63	1.04671	5.09791	0.00675159
105.64	1.04662	5.10117	0.00674075
105.65	1.04657	5.10444	0.00669922
105.66	1.04657	5.1077	0.00671177
105.67	1.04665	5.11097	0.00675188
105.68	1.04671	5.11423	0.00673797
105.69	1.04676	5.11749	0.00666583
105.7	1.04676	5.12076	0.0066585
105.71	1.04687	5.12402	0.00664396
105.72	1.04699	5.12728	0.00657343
105.73	1.04703	5.13055	0.00659401
105.74	1.04718	5.13381	0.00663414
105.75	1.04716	5.13708	0.00661918
105.76	1.04727	5.14034	0.00665519
105.77	1.04727	5.1436	0.00671443
105.78	1.04725	5.14687	0.00679577
105.79	1.04716	5.15013	0.00685132
105.8	1.047	5.15339	0.00681229
105.81	1.04705	5.15666	0.00688378
105.82	1.04689	5.15992	0.00692379
105.83	1.04691	5.16319	0.00695874
105.84	1.04692	5.16645	0.00695511
105.85	1.04695	5.16971	0.00695179
105.86	1.0469	5.17298	0.0069578
105.87	1.04683	5.17624	0.00693606
105.88	1.04686	5.1795	0.00686189
105.89	1.0468	5.18277	0.00690479
105.9	1.04674	5.18603	0.00690023
105.91	1.04667	5.1893	0.0068626
105.92	1.04678	5.19256	0.00684092
105.93	1.04686	5.19582	0.00690776
105.94	1.04689	5.19909	0.00695431
105.95	1.04696	5.20235	0.00695468
105.96	1.04694	5.20561	0.00702161
105.97	1.04699	5.20888	0.00706083
105.98	1.04699	5.21214	0.00703361
105.99	1.04701	5.2154	0.00698425
106	1.04704	5.21867	0.00702286
106.01	1.04702	5.22193	0.00699271
106.02	1.04705	5.2252	0.00695295
106.03	1.04707	5.22846	0.00692647
106.04	1.04704	5.23172	0.00694552
106.05	1.04691	5.23499	0.00699979
106.06	1.04686	5.23825	0.00704289
106.07	1.04683	5.24151	0.00696943
106.08	1.04682	5.24478	0.00692176
106.09	1.0469	5.24804	0.00691561
106.1	1.04687	5.25131	0.00689506
106.11	1.04696	5.25457	0.00692856
106.12	1.04709	5.25783	0.00693855
106.13	1.04713	5.2611	0.0070814
106.14	1.04709	5.26436	0.00703829
106.15	1.0469	5.26762	0.0070842
106.16	1.04685	5.27089	0.0070665
106.17	1.04689	5.27415	0.00710236
106.18	1.04681	5.27742	0.00709915
106.19	1.04684	5.28068	0.00712799
106.2	1.04693	5.28394	0.00712521
106.21	1.04699	5.28721	0.00709495
106.22	1.04705	5.29047	0.00705608
106.23	1.04698	5.29373	0.00707483
106.24	1.04694	5.297	0.00713873
106.25	1.04693	5.30026	0.00719213
106.26	1.04689	5.30352	0.00723218
106.27	1.04695	5.30679	0.00720767
106.28	1.04692	5.31005	0.00720428
106.29	1.04693	5.31332	0.00718607
106.3	1.04695	5.31658	0.00718052
106.31	1.04694	5.31984	0.00726881
106.32	1.04697	5.32311	0.00733663
106.33	1.04699	5.32637	0.00737453
106.34	1.04698	5.32963	0.00738278
106.35	1.04702	5.3329	0.00732565
106.36	1.04709	5.33616	0.0072847
106.37	1.04705	5.33943	0.00732552
106.38	1.04708	5.34269	0.00725136
106.39	1.047	5.34595	0.00741099
106.4	1.04711	5.34922	0.00739558
106.41	1.04716	5.35248	0.00746399
106.42	1.04714	5.35574	0.00751859
106.43	1.04738	5.35901	0.00755834
106.44	1.04736	5.36227	0.00755038
106.45	1.04746	5.36554	0.00759096
106.46	1.04732	5.3688	0.00759101
106.47	1.04724	5.37206	0.00766326
106.48	1.04722	5.37533	0.00764316
106.49	1.04706	5.37859	0.00759495
106.5	1.04711	5.38185	0.00762782
106.51	1.04706	5.38512	0.00755726
106.52	1.04718	5.38838	0.00762362
106.53	1.04722	5.39164	0.00764598
106.54	1.04724	5.39491	0.0077196
106.55	1.0472	5.39817	0.00767549
106.56	1.04718	5.40144	0.00756598
106.57	1.04716	5.4047	0.00754878
106.58	1.04716	5.40796	0.00760445
106.59	1.04712	5.41123	0.00761242
106.6	1.04722	5.41449	0.00767185
106.61	1.04723	5.41775	0.00772637
106.62	1.04728	5.42102	0.00770374
106.63	1.04726	5.42428	0.00772389
106.64	1.04731	5.42755	0.00765388
106.65	1.04736	5.43081	0.00762718
106.66	1.04731	5.43407	0.00766876
106.67	1.04726	5.43734	0.00763598
106.68	1.04724	5.4406	0.00768306
106.69	1.04739	5.44386	0.007768
106.7	1.0474	5.44713	0.00772294
106.71	1.04745	5.45039	0.00776902
106.72	1.04744	5.45366	0.00776065
106.73	1.04751	5.45692	0.00785798
106.74	1.04747	5.46018	0.00789272
106.75	1.04729	5.46345	0.00788896
106.76	1.04744	5.46671	0.00797897
106.77	1.04739	5.46997	0.00799297
106.78	1.04743	5.47324	0.00804096
106.79	1.04775	5.4765	0.00796311
106.8	1.04785	5.47977	0.00806896
106.81	1.04802	5.48303	0.00809094
106.82	1.048	5.48629	0.0081017
106.83	1.04811	5.48956	0.00808424
106.84	1.04817	5.49282	0.00813618
106.85	1.04795	5.49608	0.00817674
106.86	1.04796	5.49935	0.00819002
106.87	1.0479	5.50261	0.0082064
106.88	1.0478	5.50587	0.00822444
106.89	1.04784	5.50914	0.00823717
106.9	1.04775	5.5124	0.00828109
106.91	1.04777	5.51567	0.00828271
106.92	1.04781	5.51893	0.00828026
106.93	1.04786	5.52219	0.00822445
106.94	1.0479	5.52546	0.00817922
106.95	1.04796	5.52872	0.0082144
106.96	1.04795	5.53198	0.00818869
106.97	1.04792	5.53525	0.008214
106.98	1.04783	5.53851	0.0081351
106.99	1.04784	5.54178	0.00810524
107	1.04779	5.54504	0.00810792
107.01	1.04773	5.5483	0.00804041
107.02	1.04765	5.55157	0.00800869
107.03	1.04766	5.55483	0.00803463
107.04	1.04771	5.55809	0.00807231
107.05	1.04768	5.56136	0.00804836
107.06	1.04783	5.56462	0.00810569
107.07	1.04786	5.56789	0.00812142
107.08	1.04801	5.57115	0.00816616
107.09	1.04805	5.57441	0.00811816
107.1	1.048	5.57768	0.00814311
107.11	1.04794	5.58094	0.00817077
107.12	1.04782	5.5842	0.00823045
107.13	1.04776	5.58747	0.00825488
107.14	1.04778	5.59073	0.00822994
107.15	1.0478	5.59399	0.00827314
107.16	1.04784	5.59726	0.00823886
107.17	1.04797	5.60052	0.00827831
107.18	1.048	5.60379	0.00831935
107.19	1.048	5.60705	0.00827078
107.2	1.04799	5.61031	0.00830614
107.21	1.04802	5.61358	0.00836684
107.22	1.04796	5.61684	0.0083247
107.23	1.04796	5.6201	0.00840513
107.24	1.04803	5.62337	0.00843879
107.25	1.04802	5.62663	0.00847252
107.26	1.04804	5.6299	0.00847381
107.27	1.04796	5.63316	0.00849743
107.28	1.04806	5.63642	0.00847349
107.29	1.04807	5.63969	0.00845839
107.3	1.04794	5.64295	0.00844881
107.31	1.04801	5.64621	0.0084342
107.32	1.04801	5.64948	0.00847684
107.33	1.04814	5.65274	0.00843828
107.34	1.04818	5.65601	0.00841634
107.35	1.04832	5.65927	0.0083435
107.36	1.04845	5.66253	0.00832648
107.37	1.04848	5.6658	0.00832421
107.38	1.04877	5.66906	0.00829731
107.39	1.04879	5.67232	0.00831497
107.4	1.04888	5.67559	0.00829983
107.41	1.04892	5.67885	0.00830397
107.42	1.04896	5.68211	0.008358
107.43	1.04897	5.68538	0.00832943
107.44	1.04878	5.68864	0.00837483
107.45	1.04872	5.69191	0.00839656
107.46	1.04869	5.69517	0.0084109
107.47	1.04863	5.69843	0.00840939
107.48	1.04857	5.7017	0.00839479
107.49	1.04856	5.70496	0.00841869
107.5	1.04845	5.70822	0.00838608
107.51	1.0485	5.71149	0.0084681
107.52	1.04846	5.71475	0.00841921
107.53	1.04839	5.71802	0.00844517
107.54	1.04846	5.72128	0.00844304
107.55	1.04848	5.72454	0.00838441
107.56	1.04861	5.72781	0.00842101
107.57	1.04865	5.73107	0.00834919
107.58	1.04894	5.73433	0.00834809
107.59	1.04899	5.7376	0.0084173
107.6	1.04928	5.74086	0.00850371
107.61	1.04938	5.74413	0.00850546
107.62	1.04933	5.74739	0.00847852
107.63	1.04937	5.75065	0.00854573
107.64	1.04908	5.75392	0.0085525
107.65	1.04904	5.75718	0.00852261
107.66	1.04882	5.76044	0.00856
107.67	1.04875	5.76371	0.00850294
107.68	1.04876	5.76697	0.00856424
107.69	1.04877	5.77023	0.00860858
107.7	1.04893	5.7735	0.00854492
107.71	1.04898	5.77676	0.00853644
107.72	1.04906	5.78003	0.00855494
107.73	1.04907	5.78329	0.00852297
107.74	1.04913	5.78655	0.00850602
107.75	1.04913	5.78982	0.00851897
107.76	1.04911	5.79308	0.0085014
107.77	1.04919	5.79634	0.00856406
107.78	1.0491	5.79961	0.00848104
107.79	1.04912	5.80287	0.00850682
107.8	1.04914	5.80614	0.00861652
107.81	1.04918	5.8094	0.00860528
107.82	1.04922	5.81266	0.00869468
107.83	1.04915	5.81593	0.00866285
107.84	1.04918	5.81919	0.00870242
107.85	1.04923	5.82245	0.00869495
107.86	1.04923	5.82572	0.00867381
107.87	1.04915	5.82898	0.00873698
107.88	1.04907	5.83225	0.00879533
107.89	1.04917	5.83551	0.00883899
107.9	1.04922	5.83877	0.00892542
107.91	1.04921	5.84204	0.00889929
107.92	1.04928	5.8453	0.00897552
107.93	1.0494	5.84856	0.00893015
107.94	1.04983	5.85183	0.00885016
107.95	1.04979	5.85509	0.00898889
107.96	1.04978	5.85836	0.00897092
107.97	1.04983	5.86162	0.00903751
107.98	1.04979	5.86488	0.00908183
107.99	1.04985	5.86815	0.00916224
108	1.04956	5.87141	0.00907843
108.01	1.04952	5.87467	0.00908947
108.02	1.04954	5.87794	0.00910826
108.03	1.04961	5.8812	0.0091494
108.04	1.04963	5.88446	0.00918898
108.05	1.04951	5.88773	0.00918608
108.06	1.04977	5.89099	0.0092193
108.07	1.04985	5.89426	0.00922575
108.08	1.05014	5.89752	0.00927743
108.09	1.05003	5.90078	0.00927526
108.1	1.05008	5.90405	0.00937641
108.11	1.04998	5.90731	0.00936626
108.12	1.04978	5.91057	0.00931789
108.13	1.04977	5.91384	0.00924299
108.14	1.04944	5.9171	0.00928054
108.15	1.0497	5.92037	0.00924456
108.16	1.04968	5.92363	0.00927652
108.17	1.04988	5.92689	0.00923564
108.18	1.0498	5.93016	0.00921654
108.19	1.05003	5.93342	0.00928952
108.2	1.05009	5.93668	0.00923345
108.21	1.04992	5.93995	0.00923307
108.22	1.05024	5.94321	0.00916603
108.23	1.0502	5.94648	0.00919187
108.24	1.05015	5.94974	0.00917342
108.25	1.04991	5.953	0.00930283
108.26	1.04991	5.95627	0.00936199
108.27	1.04993	5.95953	0.00935907
108.28	1.04962	5.96279	0.0093929
108.29	1.0497	5.96606	0.00926868
108.3	1.04987	5.96932	0.00922098
108.31	1.04994	5.97258	0.00916316
108.32	1.04993	5.97585	0.00910183
108.33	1.04991	5.97911	0.00916567
108.34	1.04991	5.98238	0.00908069
108.35	1.04983	5.98564	0.00899243
108.36	1.04973	5.9889	0.00906411
108.37	1.04973	5.99217	0.00905598
108.38	1.04969	5.99543	0.0091148
108.39	1.04979	5.99869	0.00904421
108.4	1.05007	6.00196	0.00905075
108.41	1.05006	6.00522	0.00914464
108.42	1.05032	6.00849	0.00913239
108.43	1.05041	6.01175	0.00914633
108.44	1.05047	6.01501	0.00915813
108.45	1.05048	6.01828	0.00920311
108.46	1.05028	6.02154	0.00926177
108.47	1.05034	6.0248	0.00929497
108.48	1.05009	6.02807	0.00926293
108.49	1.05006	6.03133	0.00928011
108.5	1.05017	6.0346	0.0092959
108.51	1.0502	6.03786	0.00929722
108.52	1.05018	6.04112	0.00938741
108.53	1.05026	6.04439	0.00943666
108.54	1.05039	6.04765	0.00954081
108.55	1.05037	6.05091	0.00955791
108.56	1.05024	6.05418	0.0095626
108.57	1.05009	6.05744	0.00964473
108.58	1.05007	6.0607	0.00960978
108.59	1.05004	6.06397	0.00969893
108.6	1.04994	6.06723	0.00965778
108.61	1.04996	6.0705	0.0097462
108.62	1.04999	6.07376	0.00980773
108.63	1.05012	6.07702	0.00979324
108.64	1.05009	6.08029	0.00986724
108.65	1.05003	6.08355	0.00986748
108.66	1.05005	6.08681	0.00978956
108.67	1.05037	6.09008	0.0097222
108.68	1.05043	6.09334	0.00980263
108.69	1.05071	6.09661	0.00982863
108.7	1.05079	6.09987	0.0098593
108.71	1.05091	6.10313	0.00986417
108.72	1.05095	6.1064	0.00988947
108.73	1.05091	6.10966	0.00991061
108.74	1.05119	6.11292	0.00988142
108.75	1.05091	6.11619	0.00985419
108.76	1.05115	6.11945	0.00978401
108.77	1.05102	6.12272	0.0097345
108.78	1.05101	6.12598	0.00964993
108.79	1.05079	6.12924	0.00970118
108.8	1.05048	6.13251	0.00977259
108.81	1.05048	6.13577	0.00979069
108.82	1.05018	6.13903	0.00981371
108.83	1.05031	6.1423	0.00982101
108.84	1.0503	6.14556	0.00982774
108.85	1.05028	6.14883	0.00991966
108.86	1.0503	6.15209	0.00986847
108.87	1.05059	6.15535	0.00980156
108.88	1.05063	6.15862	0.0098476
108.89	1.05057	6.16188	0.00979074
108.9	1.05088	6.16514	0.00976086
108.91	1.05092	6.16841	0.00975849
108.92	1.05097	6.17167	0.00982045
108.93	1.05079	6.17493	0.00973436
108.94	1.05095	6.1782	0.00981861
108.95	1.051	6.18146	0.00981444
108.96	1.05066	6.18473	0.00979789
108.97	1.05067	6.18799	0.00982462
108.98	1.0507	6.19125	0.00980243
108.99	1.05087	6.19452	0.00984506
109	1.05112	6.19778	0.00985778
109.01	1.05141	6.20104	0.00995906
109.02	1.05156	6.20431	0.0099624
109.03	1.05174	6.20757	0.0100364
109.04	1.05183	6.21084	0.0100391
109.05	1.05163	6.2141	0.010098
109.06	1.05132	6.21736	0.0101186
109.07	1.05098	6.22063	0.0101445
109.08	1.05119	6.22389	0.0101641
109.09	1.05131	6.22715	0.0101373
109.1	1.05157	6.23042	0.0101121
109.11	1.05162	6.23368	0.0101464
109.12	1.05168	6.23695	0.0101865
109.13	1.05184	6.24021	0.0101515
109.14	1.05157	6.24347	0.0102119
109.15	1.05137	6.24674	0.0102776
109.16	1.05101	6.25	0.0103674
109.17	1.051	6.25326	0.0104109
109.18	1.05088	6.25653	0.010466
109.19	1.05104	6.25979	0.0104012
109.2	1.05109	6.26305	0.0103662
109.21	1.05105	6.26632	0.0103416
109.22	1.05129	6.26958	0.0102931
109.23	1.05157	6.27285	0.0103317
109.24	1.05198	6.27611	0.0103368
109.25	1.05187	6.27937	0.0103065
109.26	1.05205	6.28264	0.0102861
109.27	1.05204	6.2859	0.010253
109.28	1.05187	6.28916	0.0102224
109.29	1.0515	6.29243	0.0102308
109.3	1.05135	6.29569	0.0101258
109.31	1.05149	6.29896	0.0102053
109.32	1.0513	6.30222	0.0101123
109.33	1.05152	6.30548	0.0100794
109.34	1.05151	6.30875	0.0101097
109.35	1.05184	6.31201	0.0100855
109.36	1.05173	6.31527	0.010116
109.37	1.05171	6.31854	0.010139
109.38	1.05201	6.3218	0.0101205
109.39	1.05174	6.32507	0.0101224
109.4	1.05213	6.32833	0.010101
109.41	1.05183	6.33159	0.0100448
109.42	1.05191	6.33486	0.0100741
109.43	1.05182	6.33812	0.0101007
109.44	1.05184	6.34138	0.0101246
109.45	1.05217	6.34465	0.0101226
109.46	1.05209	6.34791	0.0101574
109.47	1.05247	6.35117	0.0102471
109.48	1.05262	6.35444	0.0102406
109.49	1.05263	6.3577	0.0102409
109.5	1.05265	6.36097	0.0101912
109.51	1.05273	6.36423	0.0101914
109.52	1.05276	6.36749	0.0102388
109.53	1.05287	6.37076	0.0102796
109.54	1.05296	6.37402	0.0102237
109.55	1.05313	6.37728	0.0103169
109.56	1.05301	6.38055	0.0103059
109.57	1.05297	6.38381	0.0103886
109.58	1.05295	6.38708	0.0104205
109.59	1.05256	6.39034	0.0104587
109.6	1.05253	6.3936	0.0104552
109.61	1.0522	6.39687	0.0105155
109.62	1.05228	6.40013	0.0105178
109.63	1.05221	6.40339	0.0105622
109.64	1.05219	6.40666	0.0105733
109.65	1.05243	6.40992	0.0106741
109.66	1.05232	6.41319	0.010686
109.67	1.05263	6.41645	0.0106553
109.68	1.05263	6.41971	0.0106822
109.69	1.05261	6.42298	0.0106695
109.7	1.0523	6.42624	0.0106644
109.71	1.05238	6.4295	0.0107339
109.72	1.0525	6.43277	0.0107281
109.73	1.05252	6.43603	0.0107584
109.74	1.05249	6.4393	0.010744
109.75	1.05266	6.44256	0.0108827
109.76	1.05301	6.44582	0.0108239
109.77	1.053	6.44909	0.0107923
109.78	1.05289	6.45235	0.0107828
109.79	1.05288	6.45561	0.0108715
109.8	1.05292	6.45888	0.0108065
109.81	1.05288	6.46214	0.0107662
109.82	1.05293	6.4654	0.0107355
109.83	1.05292	6.46867	0.0107806
109.84	1.05284	6.47193	0.0108106
109.85	1.05287	6.4752	0.0108786
109.86	1.05262	6.47846	0.0107795
109.87	1.05263	6.48172	0.0108606
109.88	1.05251	6.48499	0.0108325
109.89	1.05255	6.48825	0.0108231
109.9	1.05282	6.49151	0.0107879
109.91	1.05271	6.49478	0.0107746
109.92	1.05301	6.49804	0.0107955
109.93	1.05304	6.50131	0.0107895
109.94	1.05318	6.50457	0.0108448
109.95	1.05306	6.50783	0.0109167
109.96	1.05296	6.5111	0.0109008
109.97	1.05302	6.51436	0.0108482
109.98	1.05301	6.51762	0.0108986
109.99	1.05293	6.52089	0.0109706
[truncated: 75,731 more rows]

## Sheet: Fig2b
time delta tot	delta tot	time mu	mu
24.51	0	0	0.006523
24.52	0.000104116	0.00326371	0.00649795
24.53	0.000146623	0.00652742	0.00651638
24.54	0.000153036	0.00979112	0.00652341
24.55	0.00016458	0.0130548	0.00656274
24.56	0.000170104	0.0163185	0.00656791
24.57	0.000386343	0.0195822	0.00655538
24.58	0.000370876	0.022846	0.0065489
24.59	0.000440601	0.0261097	0.00651693
24.6	0.000479224	0.0293734	0.0065177
24.61	0.000558337	0.0326371	0.00649364
24.62	0.000541313	0.0359008	0.00648728
24.63	0.000412186	0.0391645	0.00646465
24.64	0.000466201	0.0424282	0.00644439
24.65	0.000380933	0.0456919	0.00648898
24.66	0.000300778	0.0489556	0.00651357
24.67	0.000313054	0.0522193	0.00651369
24.68	0.000336714	0.055483	0.0065127
24.69	0.000257031	0.0587467	0.00654468
24.7	0.000109762	0.0620104	0.00656323
24.71	0.000203757	0.0652742	0.00657784
24.72	0.000221768	0.0685379	0.00656939
24.73	0.000205808	0.0718016	0.00658689
24.74	0.000260378	0.0750653	0.00659153
24.75	0.000333214	0.078329	0.00655668
24.76	0.000478414	0.0815927	0.00653424
24.77	0.000437705	0.0848564	0.0065239
24.78	0.000455814	0.0881201	0.0065441
24.79	0.00038913	0.0913838	0.00652868
24.8	0.000336884	0.0946475	0.00653972
24.81	0.000417627	0.0979112	0.00652022
24.82	0.000512069	0.101175	0.0064635
24.83	0.000627739	0.104439	0.00645517
24.84	0.000764771	0.107702	0.0064634
24.85	0.000854696	0.110966	0.00648564
24.86	0.000826474	0.11423	0.00642915
24.87	0.000824175	0.117493	0.00637099
24.88	0.000737109	0.120757	0.00638263
24.89	0.000638455	0.124021	0.00637835
24.9	0.000584401	0.127285	0.00638251
24.91	0.000577092	0.130548	0.00633287
24.92	0.000589186	0.133812	0.00626484
24.93	0.000554531	0.137076	0.00628127
24.94	0.000447677	0.140339	0.00626372
24.95	0.00039287	0.143603	0.00626578
24.96	0.00037534	0.146867	0.0062752
24.97	0.000394057	0.150131	0.00629533
24.98	0.000404054	0.153394	0.00629211
24.99	0.000453733	0.156658	0.00626111
25	0.000512106	0.159922	0.00628387
25.01	0.000630861	0.163185	0.00628244
25.02	0.000670019	0.166449	0.00629689
25.03	0.000662596	0.169713	0.0062181
25.04	0.000674232	0.172977	0.00619699
25.05	0.000671539	0.17624	0.00613645
25.06	0.00076994	0.179504	0.00612485
25.07	0.000688582	0.182768	0.00618427
25.08	0.00068154	0.186031	0.00615926
25.09	0.000679893	0.189295	0.00613697
25.1	0.000781417	0.192559	0.00607847
25.11	0.000784313	0.195822	0.00606587
25.12	0.000747539	0.199086	0.00609007
25.13	0.000649639	0.20235	0.00609235
25.14	0.000672031	0.205614	0.00607821
25.15	0.000666519	0.208877	0.00603342
25.16	0.000662522	0.212141	0.00604657
25.17	0.000713877	0.215405	0.00609113
25.18	0.000736788	0.218668	0.00606216
25.19	0.000867132	0.221932	0.00605842
25.2	0.000865425	0.225196	0.00604867
25.21	0.000857181	0.22846	0.00600243
25.22	0.000809313	0.231723	0.00593531
25.23	0.000761757	0.234987	0.00591375
25.24	0.000796349	0.238251	0.00590331
25.25	0.000765259	0.241514	0.00589706
25.26	0.000751669	0.244778	0.00587192
25.27	0.00073229	0.248042	0.00578548
25.28	0.000703391	0.251305	0.00580992
25.29	0.000686555	0.254569	0.0058189
25.3	0.000679616	0.257833	0.00583583
25.31	0.000766335	0.261097	0.00581829
25.32	0.000787342	0.26436	0.00573899
25.33	0.000767414	0.267624	0.00571056
25.34	0.000835258	0.270888	0.00565935
25.35	0.000823172	0.274151	0.00565226
25.36	0.000753786	0.277415	0.00566698
25.37	0.000671119	0.280679	0.00565444
25.38	0.000724623	0.283943	0.00567138
25.39	0.000746879	0.287206	0.0056164
25.4	0.000782904	0.29047	0.00557855
25.41	0.000780254	0.293734	0.00555972
25.42	0.00085132	0.296997	0.00551604
25.43	0.000895229	0.300261	0.00546056
25.44	0.000809034	0.303525	0.00537445
25.45	0.000841254	0.306789	0.00529918
25.46	0.000788249	0.310052	0.00528202
25.47	0.000771248	0.313316	0.00531652
25.48	0.000728278	0.31658	0.00529777
25.49	0.000776823	0.319843	0.00527571
25.5	0.000806788	0.323107	0.00522792
25.51	0.000798247	0.326371	0.00518279
25.52	0.00081494	0.329634	0.00515745
25.53	0.000940385	0.332898	0.00514968
25.54	0.000931833	0.336162	0.00509684
25.55	0.000849588	0.339426	0.00501787
25.56	0.000772174	0.342689	0.00500857
25.57	0.000809998	0.345953	0.00500645
25.58	0.000804613	0.349217	0.00499073
25.59	0.00081826	0.35248	0.00496118
25.6	0.000851487	0.355744	0.00493252
25.61	0.00093353	0.359008	0.00495167
25.62	0.000977136	0.362272	0.00497534
25.63	0.00104385	0.365535	0.00494713
25.64	0.000991722	0.368799	0.00494482
25.65	0.000962724	0.372063	0.00498568
25.66	0.000981186	0.375326	0.00496554
25.67	0.000968776	0.37859	0.00501626
25.68	0.000953795	0.381854	0.00506343
25.69	0.000903347	0.385117	0.00509473
25.7	0.0010334	0.388381	0.00510679
25.71	0.00100024	0.391645	0.00511917
25.72	0.000941801	0.394909	0.00508779
25.73	0.000897685	0.398172	0.00507758
25.74	0.00106607	0.401436	0.00511803
25.75	0.00112916	0.4047	0.00507231
25.76	0.00101121	0.407963	0.00503718
25.77	0.00109123	0.411227	0.00504583
25.78	0.00119491	0.414491	0.0050114
25.79	0.00121878	0.417755	0.00502069
25.8	0.00115145	0.421018	0.00501361
25.81	0.00105414	0.424282	0.00503007
25.82	0.00115793	0.427546	0.00503018
25.83	0.00124081	0.430809	0.00500613
25.84	0.0011181	0.434073	0.00499839
25.85	0.00119448	0.437337	0.00497081
25.86	0.00117957	0.440601	0.00491611
25.87	0.00126655	0.443864	0.00487971
25.88	0.00127419	0.447128	0.00481294
25.89	0.00115823	0.450392	0.00478481
25.9	0.00124182	0.453655	0.00471351
25.91	0.00123578	0.456919	0.00467612
25.92	0.00124212	0.460183	0.00463839
25.93	0.00130248	0.463446	0.00457194
25.94	0.00135516	0.46671	0.00453272
25.95	0.0013426	0.469974	0.00452277
25.96	0.00137071	0.473238	0.00447718
25.97	0.00141261	0.476501	0.00445
25.98	0.00139894	0.479765	0.00440857
25.99	0.00137545	0.483029	0.00434789
26	0.00127446	0.486292	0.00441499
26.01	0.00135818	0.489556	0.00448415
26.02	0.00128958	0.49282	0.00449412
26.03	0.00122189	0.496084	0.00447245
26.04	0.00120486	0.499347	0.00441896
26.05	0.00120776	0.502611	0.00440483
26.06	0.00129233	0.505875	0.00436703
26.07	0.00123949	0.509138	0.00437609
26.08	0.00134194	0.512402	0.00434797
26.09	0.00138074	0.515666	0.00437419
26.1	0.0014474	0.51893	0.00438815
26.11	0.00134051	0.522193	0.00437764
26.12	0.0012881	0.525457	0.00428625
26.13	0.00127844	0.528721	0.00424692
26.14	0.00123444	0.531984	0.00422379
26.15	0.00129087	0.535248	0.0042331
26.16	0.00126977	0.538512	0.00418831
26.17	0.00143557	0.541775	0.00413801
26.18	0.00145434	0.545039	0.00413535
26.19	0.00150336	0.548303	0.00409126
26.2	0.0015519	0.551567	0.00406992
26.21	0.00160885	0.55483	0.00401399
26.22	0.00172945	0.558094	0.0040215
26.23	0.00165409	0.561358	0.00402346
26.24	0.00169627	0.564621	0.00402163
26.25	0.00163545	0.567885	0.00400467
26.26	0.00170509	0.571149	0.00396098
26.27	0.00163557	0.574413	0.00396884
26.28	0.00162082	0.577676	0.00401438
26.29	0.0016968	0.58094	0.00407485
26.3	0.00170988	0.584204	0.00411002
26.31	0.00169959	0.587467	0.00404391
26.32	0.00167819	0.590731	0.00397995
26.33	0.00179413	0.593995	0.00395393
26.34	0.00175324	0.597258	0.00391299
26.35	0.00166631	0.600522	0.00393649
26.36	0.00161105	0.603786	0.0039014
26.37	0.00166269	0.60705	0.00393607
26.38	0.00166831	0.610313	0.00395881
26.39	0.00158329	0.613577	0.00398871
26.4	0.00157152	0.616841	0.00395368
26.41	0.00168111	0.620104	0.00396844
26.42	0.00162502	0.623368	0.00396205
26.43	0.00158996	0.626632	0.00397191
26.44	0.00153905	0.629896	0.00397839
26.45	0.00156391	0.633159	0.00392633
26.46	0.0015927	0.636423	0.00394728
26.47	0.00154147	0.639687	0.00394109
26.48	0.00169019	0.64295	0.00393192
26.49	0.0016715	0.646214	0.00392869
26.5	0.0016857	0.649478	0.00388581
26.51	0.00168342	0.652742	0.00387451
26.52	0.001721	0.656005	0.003849
26.53	0.00171985	0.659269	0.0038086
26.54	0.00178113	0.662533	0.00376504
26.55	0.00192816	0.665796	0.00371726
26.56	0.00193963	0.66906	0.00372141
26.57	0.00194294	0.672324	0.00371229
26.58	0.0020511	0.675587	0.0037489
26.59	0.00214894	0.678851	0.00371505
26.6	0.00209138	0.682115	0.00367353
26.61	0.00208262	0.685379	0.00368781
26.62	0.00215358	0.688642	0.00363872
26.63	0.00219559	0.691906	0.00360636
26.64	0.00217958	0.69517	0.00355826
26.65	0.00219529	0.698433	0.00354261
26.66	0.00222054	0.701697	0.00353241
26.67	0.00223011	0.704961	0.00354409
26.68	0.00225133	0.708225	0.00351213
26.69	0.00224649	0.711488	0.00353095
26.7	0.00214898	0.714752	0.00356339
26.71	0.0020953	0.718016	0.00354113
26.72	0.00209276	0.721279	0.00346027
26.73	0.002209	0.724543	0.00338523
26.74	0.00228051	0.727807	0.00334281
26.75	0.00225115	0.73107	0.0032723
26.76	0.00223758	0.734334	0.00323468
26.77	0.00229594	0.737598	0.00326536
26.78	0.0023593	0.740862	0.00325564
26.79	0.00227864	0.744125	0.00321012
26.8	0.00216984	0.747389	0.00319857
26.81	0.00218637	0.750653	0.00320895
26.82	0.00233306	0.753916	0.00318014
26.83	0.0022023	0.75718	0.00311731
26.84	0.0021169	0.760444	0.00313424
26.85	0.00201596	0.763708	0.0030625
26.86	0.00207059	0.766971	0.00302406
26.87	0.00209292	0.770235	0.00305036
26.88	0.00201837	0.773499	0.00309728
26.89	0.00213539	0.776762	0.0030899
26.9	0.00210748	0.780026	0.00307176
26.91	0.00221367	0.78329	0.00304965
26.92	0.00217757	0.786554	0.00299239
26.93	0.00224615	0.789817	0.00301709
26.94	0.00228199	0.793081	0.00302306
26.95	0.00236288	0.796345	0.00298931
26.96	0.00239611	0.799608	0.00296774
26.97	0.00243367	0.802872	0.00297282
26.98	0.00247105	0.806136	0.0029924
26.99	0.00243084	0.809399	0.00298905
27	0.00249617	0.812663	0.00303668
27.01	0.00256491	0.815927	0.00303932
27.02	0.00263765	0.819191	0.00291753
27.03	0.00262735	0.822454	0.00286994
27.04	0.00261506	0.825718	0.00287261
27.05	0.00261146	0.828982	0.00288762
27.06	0.00261332	0.832245	0.00283691
27.07	0.00249734	0.835509	0.00286398
27.08	0.00247056	0.838773	0.00285369
27.09	0.00255728	0.842037	0.00280742
27.1	0.0025972	0.8453	0.00279949
27.11	0.00251621	0.848564	0.002836
27.12	0.00248578	0.851828	0.00287386
27.13	0.00263315	0.855091	0.00282959
27.14	0.00275546	0.858355	0.00283617
27.15	0.00274534	0.861619	0.00284005
27.16	0.00277944	0.864883	0.00281664
27.17	0.00291979	0.868146	0.0028185
27.18	0.00294691	0.87141	0.00273379
27.19	0.00287406	0.874674	0.00263263
27.2	0.00277699	0.877937	0.00265073
27.21	0.00271149	0.881201	0.00266964
27.22	0.00274413	0.884465	0.00269197
27.23	0.00270631	0.887728	0.00270383
27.24	0.00270007	0.890992	0.00270971
27.25	0.00265122	0.894256	0.00265226
27.26	0.00281361	0.89752	0.00263081
27.27	0.00287531	0.900783	0.00268754
27.28	0.00289459	0.904047	0.00268559
27.29	0.00295872	0.907311	0.00267102
27.3	0.00290339	0.910574	0.00261227
27.31	0.00285566	0.913838	0.00258087
27.32	0.00286041	0.917102	0.00251615
27.33	0.00291322	0.920366	0.00249535
27.34	0.00286902	0.923629	0.00252845
27.35	0.00282534	0.926893	0.00253105
27.36	0.00293117	0.930157	0.00250378
27.37	0.00304783	0.93342	0.00247711
27.38	0.00297635	0.936684	0.00245824
27.39	0.00300425	0.939948	0.00245562
27.4	0.003059	0.943211	0.002402
27.41	0.00310091	0.946475	0.00232944
27.42	0.00306679	0.949739	0.00226825
27.43	0.00301561	0.953003	0.00227994
27.44	0.00298304	0.956266	0.00227408
27.45	0.00290745	0.95953	0.002207
27.46	0.00290073	0.962794	0.00212424
27.47	0.00298877	0.966057	0.00203493
27.48	0.00307295	0.969321	0.00197952
27.49	0.00323266	0.972585	0.00193389
27.5	0.00332395	0.975849	0.0019131
27.51	0.0034222	0.979112	0.00191297
27.52	0.0034897	0.982376	0.00191886
27.53	0.00346726	0.98564	0.00195736
27.54	0.00339424	0.988903	0.00194174
27.55	0.00337414	0.992167	0.00190183
27.56	0.00341343	0.995431	0.0019103
27.57	0.00342431	0.998695	0.00189993
27.58	0.00342022	1.00196	0.00191368
27.59	0.00345345	1.00522	0.00190137
27.6	0.00351856	1.00849	0.00189812
27.61	0.00360328	1.01175	0.00188636
27.62	0.00354942	1.01501	0.00182696
27.63	0.00354386	1.01828	0.0018054
27.64	0.00371529	1.02154	0.00174349
27.65	0.00364929	1.0248	0.00175136
27.66	0.00365006	1.02807	0.0017872
27.67	0.0034926	1.03133	0.00181056
27.68	0.00356064	1.0346	0.0017544
27.69	0.00355631	1.03786	0.00176406
27.7	0.00346518	1.04112	0.00179081
27.71	0.00360785	1.04439	0.00182603
27.72	0.00362432	1.04765	0.00186124
27.73	0.00373689	1.05091	0.00187425
27.74	0.00371964	1.05418	0.00188995
27.75	0.00383126	1.05744	0.00188736
27.76	0.00375894	1.0607	0.00182682
27.77	0.00375541	1.06397	0.0017524
27.78	0.00380621	1.06723	0.00171059
27.79	0.00381498	1.0705	0.00168126
27.8	0.00381363	1.07376	0.00171917
27.81	0.00378957	1.07702	0.00173227
27.82	0.00387383	1.08029	0.00176096
27.83	0.00386143	1.08355	0.00175498
27.84	0.0039494	1.08681	0.0017068
27.85	0.0040418	1.09008	0.0017238
27.86	0.00407977	1.09334	0.00171329
27.87	0.00414303	1.09661	0.00168267
27.88	0.00418514	1.09987	0.00167808
27.89	0.00409821	1.10313	0.00169238
27.9	0.00401834	1.1064	0.00164673
27.91	0.00408971	1.10966	0.00161749
27.92	0.00419759	1.11292	0.0016097
27.93	0.00398937	1.11619	0.00162481
27.94	0.00408823	1.11945	0.00160866
27.95	0.00414079	1.12272	0.00155779
27.96	0.0041756	1.12598	0.00157482
27.97	0.00409943	1.12924	0.0015468
27.98	0.00403457	1.13251	0.00151682
27.99	0.00419395	1.13577	0.00150182
28	0.00410853	1.13903	0.00149912
28.01	0.00415389	1.1423	0.00153036
28.02	0.00410159	1.14556	0.00150245
28.03	0.00410845	1.14883	0.00143929
28.04	0.00409269	1.15209	0.00140857
28.05	0.00411902	1.15535	0.00137141
28.06	0.00414782	1.15862	0.00138969
28.07	0.00429151	1.16188	0.00128272
28.08	0.00446103	1.16514	0.00121756
28.09	0.00444569	1.16841	0.00125991
28.1	0.00449937	1.17167	0.00124881
28.11	0.00455222	1.17493	0.00116144
28.12	0.0044716	1.1782	0.00111444
28.13	0.0044196	1.18146	0.00106944
28.14	0.00441922	1.18473	0.00104013
28.15	0.00447057	1.18799	0.0010532
28.16	0.00449337	1.19125	0.00105189
28.17	0.00462768	1.19452	0.00104148
28.18	0.00477716	1.19778	0.00102583
28.19	0.00483214	1.20104	0.000997169
28.2	0.00481854	1.20431	0.00099915
28.21	0.00476801	1.20757	0.000932608
28.22	0.00490888	1.21084	0.000917616
28.23	0.00486452	1.2141	0.000956726
28.24	0.00481192	1.21736	0.000922178
28.25	0.00484218	1.22063	0.000885696
28.26	0.00487076	1.22389	0.000814629
28.27	0.00504399	1.22715	0.000827605
28.28	0.00527966	1.23042	0.000845873
28.29	0.00527321	1.23368	0.000826343
28.3	0.00545575	1.23695	0.000821745
28.31	0.00529922	1.24021	0.00076692
28.32	0.00548825	1.24347	0.000818467
28.33	0.00543041	1.24674	0.000888873
28.34	0.00512705	1.25	0.000841867
28.35	0.00538481	1.25326	0.000805337
28.36	0.0055238	1.25653	0.000781191
28.37	0.0059187	1.25979	0.000791639
28.38	0.00601789	1.26305	0.000834039
28.39	0.00630335	1.26632	0.000888146
28.4	0.00670146	1.26958	0.000894607
28.41	0.00670995	1.27285	0.000873082
28.42	0.0067175	1.27611	0.00083984
28.43	0.00669764	1.27937	0.00080659
28.44	0.00671087	1.28264	0.000781761
28.45	0.0066133	1.2859	0.00075562
28.46	0.00647973	1.28916	0.000775787
28.47	0.00645012	1.29243	0.00077441
28.48	0.00642313	1.29569	0.000668755
28.49	0.00643467	1.29896	0.000619205
28.5	0.00648228	1.30222	0.00060749
28.51	0.00662415	1.30548	0.000628332
28.52	0.00660177	1.30875	0.000628991
28.53	0.00651843	1.31201	0.000622462
28.54	0.00653739	1.31527	0.000666171
28.55	0.00653646	1.31854	0.000659037
28.56	0.00644507	1.3218	0.000653198
28.57	0.00640454	1.32507	0.000648641
28.58	0.00643903	1.32833	0.00057235
28.59	0.00662059	1.33159	0.000516268
28.6	0.00667689	1.33486	0.00046539
28.61	0.00671919	1.33812	0.000477148
28.62	0.00688079	1.34138	0.000453671
28.63	0.00682822	1.34465	0.000383241
28.64	0.00688517	1.34791	0.000246981
28.65	0.00674689	1.35117	0.00018766
28.66	0.0067582	1.35444	0.000202657
28.67	0.00682484	1.3577	0.000197432
28.68	0.00674436	1.36097	0.000218949
28.69	0.00679245	1.36423	0.000239171
28.7	0.00673733	1.36749	0.000226788
28.71	0.00670639	1.37076	0.000196793
28.72	0.00659409	1.37402	0.000211152
28.73	0.00662741	1.37728	0.000269208
28.74	0.00663007	1.38055	0.000298566
28.75	0.00660305	1.38381	0.000295967
28.76	0.00658975	1.38708	0.000279679
28.77	0.00669285	1.39034	0.000276415
28.78	0.00677624	1.3936	0.000275753
28.79	0.00670709	1.39687	0.000245093
28.8	0.00671521	1.40013	0.000256185
28.81	0.0068355	1.40339	0.000280312
28.82	0.00686527	1.40666	0.000264629
28.83	0.00686141	1.40992	0.000271799
28.84	0.00694126	1.41319	0.000299859
28.85	0.00685072	1.41645	0.00027509
28.86	0.00689131	1.41971	0.000290086
28.87	0.00697624	1.42298	0.000354016
28.88	0.00697025	1.42624	0.000399034
28.89	0.00703373	1.4295	0.000460983
28.9	0.00700702	1.43277	0.000492924
28.91	0.00720455	1.43603	0.000450552
28.92	0.00727305	1.4393	0.00045773
28.93	0.00715574	1.44256	0.000467534
28.94	0.00726622	1.44582	0.000519068
28.95	0.00726771	1.44909	0.000547749
28.96	0.00726414	1.45235	0.000553619
28.97	0.00720524	1.45561	0.000519701
28.98	0.00705066	1.45888	0.000481214
28.99	0.00708182	1.46214	0.000496188
29	0.00695822	1.4654	0.000543088
29.01	0.00696194	1.46867	0.000556761
29.02	0.00701882	1.47193	0.000518309
29.03	0.00707335	1.4752	0.000422447
29.04	0.00720315	1.47846	0.000373537
29.05	0.00722158	1.48172	0.000346796
29.06	0.0073375	1.48499	0.000341576
29.07	0.00749688	1.48825	0.00031291
29.08	0.00749842	1.49151	0.000272488
29.09	0.00740401	1.49478	0.000212483
29.1	0.00745417	1.49804	0.000197482
29.11	0.00752129	1.50131	0.000187046
29.12	0.00758206	1.50457	0.000168777
29.13	0.0076239	1.50783	0.000113334
29.14	0.00771888	1.5111	2.85387e-05
29.15	0.00791175	1.51436	1.67971e-05
29.16	0.00788591	1.51762	2.11897e-06
29.17	0.00790948	1.52089	6.47383e-05
29.18	0.00800548	1.52415	0.000168445
29.19	0.00785411	1.52742	0.000278667
29.2	0.00776024	1.53068	0.000287816
29.21	0.00772573	1.53394	0.000371951
29.22	0.00779781	1.53721	0.00042284
29.23	0.0077472	1.54047	0.000428733
29.24	0.00764657	1.54373	0.000501823
29.25	0.00774912	1.547	0.000611444
29.26	0.00780174	1.55026	0.000660985
29.27	0.00783002	1.55352	0.000687707
29.28	0.00770924	1.55679	0.00061399
29.29	0.00779086	1.56005	0.00058593
29.3	0.00779868	1.56332	0.000577428
29.31	0.00783285	1.56658	0.000634197
29.32	0.00784437	1.56984	0.000622471
29.33	0.00785069	1.57311	0.000606152
29.34	0.00796129	1.57637	0.000595707
29.35	0.00788381	1.57963	0.000591824
29.36	0.00792778	1.5829	0.000623156
29.37	0.00788316	1.58616	0.000709932
29.38	0.00794208	1.58943	0.000723658
29.39	0.00798515	1.59269	0.000694968
29.4	0.00791804	1.59595	0.000735439
29.41	0.00790276	1.59922	0.000745262
29.42	0.00797973	1.60248	0.000753737
29.43	0.0080883	1.60574	0.000685243
29.44	0.00798399	1.60901	0.000659808
29.45	0.00793376	1.61227	0.000706834
29.46	0.00800308	1.61554	0.000666422
29.47	0.00813551	1.6188	0.000665773
29.48	0.00822147	1.62206	0.000685319
29.49	0.00811451	1.62533	0.000699668
29.5	0.00815751	1.62859	0.000644242
29.51	0.0081465	1.63185	0.000649523
29.52	0.00815884	1.63512	0.00062342
29.53	0.00823756	1.63838	0.000631251
29.54	0.00797093	1.64164	0.000638427
29.55	0.0080838	1.64491	0.000695239
29.56	0.00830024	1.64817	0.000741569
29.57	0.00838163	1.65144	0.000744146
29.58	0.00852953	1.6547	0.000763101
29.59	0.00855162	1.65796	0.000722673
29.6	0.00865063	1.66123	0.000732446
29.61	0.00865542	1.66449	0.000731767
29.62	0.00852068	1.66775	0.000713485
29.63	0.00856086	1.67102	0.000761753
29.64	0.00854649	1.67428	0.000787191
29.65	0.00853697	1.67755	0.000790444
29.66	0.00859088	1.68081	0.000777354
29.67	0.00866924	1.68407	0.000759707
29.68	0.00877356	1.68734	0.000774695
29.69	0.00888025	1.6906	0.000789727
29.7	0.00873996	1.69386	0.000787065
29.71	0.00888717	1.69713	0.000816393
29.72	0.00912335	1.70039	0.000759595
29.73	0.00912702	1.70366	0.000750471
29.74	0.0090649	1.70692	0.000749794
29.75	0.00896432	1.71018	0.000775851
29.76	0.00917607	1.71345	0.000809092
29.77	0.00897511	1.71671	0.000846264
29.78	0.00889947	1.71997	0.00091539
29.79	0.00892631	1.72324	0.000983201
29.8	0.00902137	1.7265	0.00103274
29.81	0.00905395	1.72977	0.000993597
29.82	0.00910746	1.73303	0.00101315
29.83	0.00910387	1.73629	0.000992212
29.84	0.00904813	1.73956	0.0010352
29.85	0.00907142	1.74282	0.000994698
29.86	0.0091301	1.74608	0.000993407
29.87	0.00913369	1.74935	0.00101493
29.88	0.00902501	1.75261	0.000936643
29.89	0.00906851	1.75587	0.000877948
29.9	0.0091675	1.75914	0.000864288
29.91	0.00918341	1.7624	0.000867558
29.92	0.00911094	1.76567	0.00088522
29.93	0.00924139	1.76893	0.000915855
29.94	0.00918008	1.77219	0.000900164
29.95	0.00924217	1.77546	0.000928225
29.96	0.00920181	1.77872	0.000932825
29.97	0.0090967	1.78198	0.000983739
29.98	0.00915046	1.78525	0.000996798
29.99	0.00917981	1.78851	0.000995528
30	0.00924978	1.79178	0.000953159
30.01	0.00914786	1.79504	0.000917924
30.02	0.00919555	1.7983	0.000931669
30.03	0.00924665	1.80157	0.000925837
30.04	0.00920488	1.80483	0.000903692
30.05	0.00905638	1.80809	0.000855414
30.06	0.00918374	1.81136	0.000886731
30.07	0.00933693	1.81462	0.000906308
30.08	0.00930118	1.81789	0.000966371
30.09	0.00941962	1.82115	0.000989906
30.1	0.00935179	1.82441	0.000989955
30.11	0.00941151	1.82768	0.00101672
30.12	0.0093166	1.83094	0.00099127
30.13	0.00935149	1.8342	0.00106898
30.14	0.00945425	1.83747	0.00115582
30.15	0.00921673	1.84073	0.00110554
30.16	0.00939268	1.84399	0.00107157
30.17	0.00932323	1.84726	0.00104215
30.18	0.00941911	1.85052	0.0010487
30.19	0.00935199	1.85379	0.00107876
30.2	0.00920573	1.85705	0.00105463
30.21	0.00945529	1.86031	0.00102659
30.22	0.00945631	1.86358	0.000980924
30.23	0.00963187	1.86684	0.00102796
30.24	0.00955859	1.8701	0.00106585
30.25	0.00962075	1.87337	0.00119308
30.26	0.00976041	1.87663	0.00124266
30.27	0.00972671	1.8799	0.00126228
30.28	0.00971299	1.88316	0.00128773
30.29	0.00970954	1.88642	0.0013158
30.3	0.00976101	1.88969	0.00135629
30.31	0.00981378	1.89295	0.00135116
30.32	0.00979016	1.89621	0.001316
30.33	0.0096561	1.89948	0.00128989
30.34	0.00959554	1.90274	0.00123899
30.35	0.00957944	1.90601	0.00124751
30.36	0.00963777	1.90927	0.00121494
30.37	0.00953474	1.91253	0.0012652
30.38	0.00948183	1.9158	0.00126906
30.39	0.00948863	1.91906	0.00123963
30.4	0.00945276	1.92232	0.00131731
30.41	0.0094444	1.92559	0.00135653
30.42	0.00948112	1.92885	0.00137362
30.43	0.00948825	1.93211	0.00138541
30.44	0.00955009	1.93538	0.00137954
30.45	0.0097861	1.93864	0.00141544
30.46	0.00972795	1.94191	0.00143817
30.47	0.00971228	1.94517	0.00147795
30.48	0.00968227	1.94843	0.00145242
30.49	0.00964574	1.9517	0.00137273
30.5	0.0096809	1.95496	0.00128923
30.51	0.00954445	1.95822	0.0012691
30.52	0.00966018	1.96149	0.00125533
30.53	0.00961551	1.96475	0.00122858
30.54	0.00942681	1.96802	0.00124356
30.55	0.00940562	1.97128	0.00118544
30.56	0.00936521	1.97454	0.00119521
30.57	0.0093505	1.97781	0.00128132
30.58	0.00922489	1.98107	0.00130219
30.59	0.0091466	1.98433	0.00140915
30.6	0.0092186	1.9876	0.00149784
30.61	0.0093854	1.99086	0.00153634
30.62	0.00929375	1.99413	0.00154427
30.63	0.00930973	1.99739	0.00154049
30.64	0.00942111	2.00065	0.00153076
30.65	0.00946637	2.00392	0.00154904
30.66	0.00961229	2.00718	0.00157845
30.67	0.00956121	2.01044	0.00159151
30.68	0.00972422	2.01371	0.00159225
30.69	0.00960479	2.01697	0.00159746
30.7	0.00969022	2.02023	0.00161893
30.71	0.00967861	2.0235	0.00165037
30.72	0.00962282	2.02676	0.00165685
30.73	0.00961925	2.03003	0.0016672
30.74	0.00942061	2.03329	0.00175666
30.75	0.00949685	2.03655	0.00181797
30.76	0.00949537	2.03982	0.0018361
30.77	0.00949105	2.04308	0.0018394
30.78	0.00938603	2.04634	0.00187268
30.79	0.00942319	2.04961	0.00188848
30.8	0.00948878	2.05287	0.00191926
30.81	0.00942705	2.05614	0.00195909
30.82	0.00930063	2.0594	0.00193431
30.83	0.0093343	2.06266	0.00197159
30.84	0.0093057	2.06593	0.00199643
30.85	0.00919377	2.06919	0.00197029
30.86	0.00925893	2.07245	0.00200605
30.87	0.00937774	2.07572	0.00202285
30.88	0.00941705	2.07898	0.00198618
30.89	0.00933095	2.08225	0.00197104
30.9	0.00935819	2.08551	0.00194095
30.91	0.00928111	2.08877	0.00192721
30.92	0.00922328	2.09204	0.00191727
30.93	0.00908738	2.0953	0.00191458
30.94	0.00904825	2.09856	0.00194131
30.95	0.00904634	2.10183	0.00197269
30.96	0.00900585	2.10509	0.00197586
30.97	0.0090735	2.10836	0.00197004
30.98	0.00897464	2.11162	0.00195977
30.99	0.00909384	2.11488	0.00194084
31	0.00895831	2.11815	0.00192057
31.01	0.009155	2.12141	0.00191992
31.02	0.00920306	2.12467	0.00198131
31.03	0.00917936	2.12794	0.00200677
31.04	0.00925583	2.1312	0.00197216
31.05	0.00924152	2.13446	0.00198252
31.06	0.00940594	2.13773	0.00194847
31.07	0.00920942	2.14099	0.0019184
31.08	0.00919437	2.14426	0.00186681
31.09	0.00916113	2.14752	0.00178401
31.1	0.00930308	2.15078	0.00179846
31.11	0.00916634	2.15405	0.00178353
31.12	0.00908827	2.15731	0.0017223
31.13	0.00906646	2.16057	0.00173014
31.14	0.00908303	2.16384	0.00180977
31.15	0.00914234	2.1671	0.00183466
31.16	0.00886104	2.17037	0.00181837
31.17	0.00898592	2.17363	0.00184783
31.18	0.00899364	2.17689	0.00190072
31.19	0.00914263	2.18016	0.00188775
31.2	0.00909614	2.18342	0.00185517
31.21	0.00907399	2.18668	0.00184487
31.22	0.00913011	2.18995	0.00184428
31.23	0.00905202	2.19321	0.00186911
31.24	0.00901569	2.19648	0.00188802
31.25	0.00888119	2.19974	0.00191616
31.26	0.00896471	2.203	0.0019097
31.27	0.00895207	2.20627	0.00188687
31.28	0.00895371	2.20953	0.0018718
31.29	0.00897974	2.21279	0.00187694
31.3	0.00899952	2.21606	0.00186978
31.31	0.00895736	2.21932	0.00188751
31.32	0.00884558	2.22258	0.00188696
31.33	0.00872341	2.22585	0.00189613
31.34	0.00870172	2.22911	0.00189282
31.35	0.00881572	2.23238	0.00188879
31.36	0.00878396	2.23564	0.00186532
31.37	0.00880085	2.2389	0.00189799
31.38	0.00892207	2.24217	0.00198215
31.39	0.00915082	2.24543	0.00201407
31.4	0.0091257	2.24869	0.0020572
31.41	0.00896166	2.25196	0.00211143
31.42	0.00907639	2.25522	0.00206501
31.43	0.00917709	2.25849	0.00196435
31.44	0.00917087	2.26175	0.00196363
31.45	0.00896459	2.26501	0.00194199
31.46	0.00904941	2.26828	0.00198298
31.47	0.00903739	2.27154	0.00203137
31.48	0.00906296	2.2748	0.0020124
31.49	0.00900449	2.27807	0.00199019
31.5	0.00882843	2.28133	0.00201617
31.51	0.00883919	2.2846	0.00204943
31.52	0.0087534	2.28786	0.00204283
31.53	0.00884059	2.29112	0.00205142
31.54	0.00859107	2.29439	0.0020783
31.55	0.00866995	2.29765	0.00213324
31.56	0.0086433	2.30091	0.00214952
31.57	0.0087369	2.30418	0.0021905
31.58	0.00875687	2.30744	0.002203
31.59	0.0087313	2.3107	0.00220294
31.6	0.00889647	2.31397	0.00219327
31.61	0.00873322	2.31723	0.00222849
31.62	0.00878072	2.3205	0.00228188
31.63	0.00869579	2.32376	0.00218787
31.64	0.00889011	2.32702	0.00213893
31.65	0.00882429	2.33029	0.00214597
31.66	0.00890287	2.33355	0.00215579
31.67	0.00894619	2.33681	0.00222379
31.68	0.00906539	2.34008	0.00229767
31.69	0.00905317	2.34334	0.0023401
31.7	0.00896318	2.34661	0.00234475
31.71	0.00896046	2.34987	0.00230493
31.72	0.00880732	2.35313	0.00228595
31.73	0.00865948	2.3564	0.00226438
31.74	0.00855767	2.35966	0.00228784
31.75	0.00853803	2.36292	0.00230437
31.76	0.0084825	2.36619	0.00228419
31.77	0.00849722	2.36945	0.00229734
31.78	0.00849061	2.37272	0.0022882
31.79	0.00853334	2.37598	0.00227444
31.8	0.00843877	2.37924	0.00223263
31.81	0.00839391	2.38251	0.0022033
31.82	0.00838646	2.38577	0.00222431
31.83	0.0083343	2.38903	0.00228817
31.84	0.00843307	2.3923	0.00233265
31.85	0.00855588	2.39556	0.00231704
31.86	0.00865399	2.39883	0.00231183
31.87	0.00865281	2.40209	0.00227463
31.88	0.00865766	2.40535	0.00231977
31.89	0.00882626	2.40862	0.00237413
31.9	0.00879776	2.41188	0.00237038
31.91	0.00879387	2.41514	0.00235192
31.92	0.00885292	2.41841	0.00236489
31.93	0.00901842	2.42167	0.00236617
31.94	0.00904815	2.42493	0.00236815
31.95	0.00898871	2.4282	0.00241117
31.96	0.00901333	2.43146	0.00246486
31.97	0.00905943	2.43473	0.00253796
31.98	0.00906064	2.43799	0.00263134
31.99	0.00895324	2.44125	0.00260138
32	0.00900634	2.44452	0.00252549
32.01	0.00902171	2.44778	0.00250919
32.02	0.00908256	2.45104	0.00245242
32.03	0.00911192	2.45431	0.00244859
32.04	0.0090452	2.45757	0.00250816
32.05	0.00916099	2.46084	0.00248787
32.06	0.00916739	2.4641	0.00254527
32.07	0.00918224	2.46736	0.00256811
32.08	0.00909158	2.47063	0.00252501
32.09	0.00900232	2.47389	0.00249692
32.1	0.00892311	2.47715	0.00252293
32.11	0.00890292	2.48042	0.0025439
32.12	0.00868098	2.48368	0.00253945
32.13	0.00853874	2.48695	0.00254282
32.14	0.00844718	2.49021	0.00249774
32.15	0.00851334	2.49347	0.00252124
32.16	0.0087291	2.49674	0.00256959
32.17	0.00868967	2.5	0.00254544
32.18	0.00884744	2.50326	0.00258927
32.19	0.00888603	2.50653	0.002605
32.2	0.00903246	2.50979	0.00267283
32.21	0.00907174	2.51305	0.00268041
32.22	0.00897394	2.51632	0.00267257
32.23	0.0089368	2.51958	0.00267987
32.24	0.00884646	2.52285	0.00271469
32.25	0.00888314	2.52611	0.00274439
32.26	0.00878922	2.52937	0.00280839
32.27	0.00876452	2.53264	0.00289655
32.28	0.00875708	2.5359	0.0029586
32.29	0.00901419	2.53916	0.00291799
32.3	0.00913752	2.54243	0.0029297
32.31	0.00913068	2.54569	0.00294546
32.32	0.00920399	2.54896	0.00294348
32.33	0.00923362	2.55222	0.00300948
32.34	0.0092982	2.55548	0.00311527
32.35	0.00911624	2.55875	0.00314076
32.36	0.0090408	2.56201	0.00309707
32.37	0.00899556	2.56527	0.00308867
32.38	0.00907314	2.56854	0.00308402
32.39	0.00896131	2.5718	0.00309708
32.4	0.00891565	2.57507	0.00307546
32.41	0.00899368	2.57833	0.00300505
32.42	0.00907905	2.58159	0.0029751
32.43	0.00903856	2.58486	0.0029384
32.44	0.00893408	2.58812	0.00293382
32.45	0.00904121	2.59138	0.0028609
32.46	0.00904112	2.59465	0.00284809
32.47	0.00895648	2.59791	0.00281294
32.48	0.00890488	2.60117	0.00277188
32.49	0.00899099	2.60444	0.0027934
32.5	0.00908216	2.6077	0.00281609
32.51	0.00891952	2.61097	0.00277817
32.52	0.00896812	2.61423	0.00278391
32.53	0.00896473	2.61749	0.00278114
32.54	0.00902689	2.62076	0.00280397
32.55	0.00898005	2.62402	0.00282815
32.56	0.00898287	2.62728	0.00279289
32.57	0.00914349	2.63055	0.00278703
32.58	0.00914735	2.63381	0.00271111
32.59	0.00912656	2.63708	0.00269025
32.6	0.00901018	2.64034	0.00269612
32.61	0.00909521	2.6436	0.00276917
32.62	0.00909306	2.64687	0.00285794
32.63	0.00907419	2.65013	0.0028579
32.64	0.00902871	2.65339	0.00289834
32.65	0.00904755	2.65666	0.00292712
32.66	0.00910418	2.65992	0.00293093
32.67	0.00908684	2.66319	0.0029929
32.68	0.00904383	2.66645	0.00300805
32.69	0.00902052	2.66971	0.00304918
32.7	0.00909643	2.67298	0.00312296
32.71	0.00904924	2.67624	0.00313795
32.72	0.00902875	2.6795	0.00318159
32.73	0.00903395	2.68277	0.00320948
32.74	0.0089586	2.68603	0.00320807
32.75	0.0089242	2.6893	0.00319368
32.76	0.00880485	2.69256	0.00324266
32.77	0.00881791	2.69582	0.00322056
32.78	0.00893561	2.69909	0.00320841
32.79	0.00895281	2.70235	0.00319948
32.8	0.0089562	2.70561	0.00325513
32.81	0.00909245	2.70888	0.00329371
32.82	0.00917722	2.71214	0.0033344
32.83	0.00907152	2.7154	0.00338957
32.84	0.00892843	2.71867	0.00339548
32.85	0.00888097	2.72193	0.00343153
32.86	0.00885116	2.7252	0.00342707
32.87	0.00885596	2.72846	0.00342317
32.88	0.00884084	2.73172	0.00344932
32.89	0.00891291	2.73499	0.00342071
32.9	0.00892059	2.73825	0.00340366
32.91	0.00898733	2.74151	0.00348344
32.92	0.00902224	2.74478	0.00347877
32.93	0.00892027	2.74804	0.00352256
32.94	0.00895634	2.75131	0.00352644
32.95	0.00913356	2.75457	0.00348125
32.96	0.00910026	2.75783	0.00344136
32.97	0.00906147	2.7611	0.00345756
32.98	0.00902513	2.76436	0.00351646
32.99	0.00900344	2.76762	0.00353348
33	0.0089371	2.77089	0.00355442
33.01	0.00883072	2.77415	0.00359504
33.02	0.00885633	2.77742	0.0036108
33.03	0.0088471	2.78068	0.00363288
33.04	0.0089023	2.78394	0.00364178
33.05	0.00885891	2.78721	0.00363257
33.06	0.00886253	2.79047	0.00363642
33.07	0.00879112	2.79373	0.00360677
33.08	0.00889997	2.797	0.00361259
33.09	0.0089709	2.80026	0.00357773
33.1	0.00896485	2.80352	0.00351947
33.11	0.00898923	2.80679	0.00353889
33.12	0.0088612	2.81005	0.00348264
33.13	0.00893852	2.81332	0.00349053
33.14	0.0089107	2.81658	0.00351533
33.15	0.00893828	2.81984	0.00352462
33.16	0.00895213	2.82311	0.00349654
33.17	0.00897134	2.82637	0.00351868
33.18	0.00917337	2.82963	0.00347234
33.19	0.00915402	2.8329	0.0034833
33.2	0.00911798	2.83616	0.00353815
33.21	0.00911474	2.83943	0.00361858
33.22	0.00908493	2.84269	0.00358006
33.23	0.00910083	2.84595	0.00354597
33.24	0.00908106	2.84922	0.00355776
33.25	0.00911147	2.85248	0.00358913
33.26	0.00915242	2.85574	0.0035238
33.27	0.00911018	2.85901	0.00352308
33.28	0.00921472	2.86227	0.00351132
33.29	0.00920091	2.86554	0.00354525
33.3	0.00912478	2.8688	0.0035303
33.31	0.00913857	2.87206	0.0035135
33.32	0.00917127	2.87533	0.00352941
33.33	0.00909779	2.87859	0.00351499
33.34	0.0089939	2.88185	0.00352957
33.35	0.009004	2.88512	0.003629
33.36	0.0089614	2.88838	0.00364339
33.37	0.00891863	2.89164	0.00367145
33.38	0.00887786	2.89491	0.00367542
33.39	0.00896486	2.89817	0.00363762
33.4	0.00901075	2.90144	0.00361861
33.41	0.00903345	2.9047	0.00364324
33.42	0.00911694	2.90796	0.0036538
33.43	0.00914094	2.91123	0.00364707
33.44	0.0091173	2.91449	0.00362762
33.45	0.00904235	2.91775	0.00355392
33.46	0.009183	2.92102	0.00346831
33.47	0.00922195	2.92428	0.0035167
33.48	0.00928987	2.92755	0.00350098
33.49	0.00926864	2.93081	0.00351267
33.5	0.00928275	2.93407	0.00356298
33.51	0.00925416	2.93734	0.00365097
33.52	0.00922422	2.9406	0.00367051
33.53	0.00932527	2.94386	0.00368851
33.54	0.0093171	2.94713	0.00367146
33.55	0.0092752	2.95039	0.00369222
33.56	0.00937156	2.95366	0.00371877
33.57	0.00942826	2.95692	0.0037383
33.58	0.00938287	2.96018	0.00378093
33.59	0.00926313	2.96345	0.0037749
33.6	0.0091823	2.96671	0.00376668
33.61	0.00919278	2.96997	0.00379144
33.62	0.00915156	2.97324	0.00383139
33.63	0.00918924	2.9765	0.00387443
33.64	0.00912233	2.97977	0.00395911
33.65	0.0091943	2.98303	0.00402975
33.66	0.00917923	2.98629	0.00407376
33.67	0.00922356	2.98956	0.00409863
33.68	0.00920404	2.99282	0.00416269
33.69	0.00916524	2.99608	0.00416605
33.7	0.00918024	2.99935	0.00421241
33.71	0.00905525	3.00261	0.0042758
33.72	0.00912811	3.00587	0.0042555
33.73	0.00914303	3.00914	0.00426213
33.74	0.00914237	3.0124	0.00427313
33.75	0.00919488	3.01567	0.00423057
33.76	0.00926046	3.01893	0.00418053
33.77	0.00928066	3.02219	0.00417419
33.78	0.00918797	3.02546	0.00416601
33.79	0.00919702	3.02872	0.00419076
33.8	0.00914709	3.03198	0.00422391
33.81	0.00911834	3.03525	0.00419902
33.82	0.00902542	3.03851	0.00419746
33.83	0.00903861	3.04178	0.00417108
33.84	0.00918947	3.04504	0.00428346
33.85	0.00920837	3.0483	0.00426683
33.86	0.00930248	3.05157	0.00421976
33.87	0.00930792	3.05483	0.00419936
33.88	0.00929222	3.05809	0.00422291
33.89	0.00939753	3.06136	0.00421148
33.9	0.00929143	3.06462	0.00417671
33.91	0.00946498	3.06789	0.0041935
33.92	0.00944824	3.07115	0.00416889
33.93	0.00949353	3.07441	0.00415019
33.94	0.00954576	3.07768	0.00415815
33.95	0.00955745	3.08094	0.00417194
33.96	0.0095105	3.0842	0.00418817
33.97	0.00940904	3.08747	0.00418574
33.98	0.00934284	3.09073	0.00422169
33.99	0.009241	3.09399	0.0042043
34	0.00934395	3.09726	0.00424224
34.01	0.00930108	3.10052	0.00425653
34.02	0.00942593	3.10379	0.00419439
34.03	0.00940184	3.10705	0.00419633
34.04	0.00954401	3.11031	0.00421302
34.05	0.00960053	3.11358	0.00423345
34.06	0.00955198	3.11684	0.00423608
34.07	0.00960048	3.1201	0.00417364
34.08	0.00959333	3.12337	0.00420389
34.09	0.00963803	3.12663	0.00414601
34.1	0.00949488	3.1299	0.00409444
34.11	0.00955268	3.13316	0.00409527
34.12	0.00956396	3.13642	0.00407104
34.13	0.00958742	3.13969	0.00405387
34.14	0.00961495	3.14295	0.00403296
34.15	0.00954004	3.14621	0.00402772
34.16	0.00964604	3.14948	0.00399529
34.17	0.00957826	3.15274	0.00405442
34.18	0.0095464	3.15601	0.00407391
34.19	0.00939935	3.15927	0.00409075
34.2	0.00947594	3.16253	0.00408475
34.21	0.00961753	3.1658	0.00407949
34.22	0.00943856	3.16906	0.00410305
34.23	0.00952461	3.17232	0.00409936
34.24	0.00958861	3.17559	0.00412604
34.25	0.00963155	3.17885	0.00408226
34.26	0.00948559	3.18211	0.00408624
34.27	0.0094201	3.18538	0.00415496
34.28	0.00955651	3.18864	0.00411587
34.29	0.00950214	3.19191	0.00409166
34.3	0.00959588	3.19517	0.00407548
34.31	0.00957945	3.19843	0.0041485
34.32	0.0096832	3.2017	0.00418409
34.33	0.00968405	3.20496	0.00417031
34.34	0.00967513	3.20822	0.00415042
34.35	0.00973855	3.21149	0.00417891
34.36	0.00970161	3.21475	0.00416194
34.37	0.0097299	3.21802	0.0041973
34.38	0.00966796	3.22128	0.00422694
34.39	0.00961228	3.22454	0.00427645
34.4	0.0094754	3.22781	0.00432151
34.41	0.00949185	3.23107	0.00435266
34.42	0.00931867	3.23433	0.00430645
34.43	0.00930725	3.2376	0.00436984
34.44	0.00935447	3.24086	0.00440249
34.45	0.00935359	3.24413	0.00442134
34.46	0.00947227	3.24739	0.00444254
34.47	0.00947941	3.25065	0.00444332
34.48	0.00949596	3.25392	0.00445037
34.49	0.00946993	3.25718	0.00443464
34.5	0.00942916	3.26044	0.00442698
34.51	0.00946021	3.26371	0.00439052
34.52	0.00957974	3.26697	0.00443096
34.53	0.00959085	3.27023	0.00450321
34.54	0.00968004	3.2735	0.00450039
34.55	0.00976866	3.27676	0.00449043
34.56	0.00978949	3.28003	0.00445096
34.57	0.0097329	3.28329	0.00445316
34.58	0.00957702	3.28655	0.00443356
34.59	0.00962545	3.28982	0.00444223
34.6	0.00960979	3.29308	0.00450254
34.61	0.00958477	3.29634	0.00459396
34.62	0.00952395	3.29961	0.00464695
34.63	0.00956434	3.30287	0.00462195
34.64	0.00967922	3.30614	0.00461468
34.65	0.00954349	3.3094	0.0046212
34.66	0.00955546	3.31266	0.00461368
34.67	0.00951251	3.31593	0.00466345
34.68	0.0096048	3.31919	0.00461494
34.69	0.00965065	3.32245	0.00459346
34.7	0.00969586	3.32572	0.00458766
34.71	0.00976521	3.32898	0.00458068
34.72	0.00986759	3.33225	0.00456346
34.73	0.00992692	3.33551	0.00456072
34.74	0.00985324	3.33877	0.00461393
34.75	0.00984225	3.34204	0.00469167
34.76	0.00970936	3.3453	0.00468563
34.77	0.00979966	3.34856	0.00466333
34.78	0.00958121	3.35183	0.00464578
34.79	0.00956754	3.35509	0.00468235
34.8	0.00954055	3.35836	0.00467639
34.81	0.00957098	3.36162	0.00464633
34.82	0.00954384	3.36488	0.00466724
34.83	0.00931766	3.36815	0.00470849
34.84	0.00941538	3.37141	0.00477201
34.85	0.00941096	3.37467	0.00478001
34.86	0.00956706	3.37794	0.00479262
34.87	0.0094392	3.3812	0.00480324
34.88	0.00958302	3.38446	0.0048256
34.89	0.00976922	3.38773	0.00484148
34.9	0.00984325	3.39099	0.00480108
34.91	0.00987893	3.39426	0.0047845
34.92	0.00973166	3.39752	0.00476242
34.93	0.00985498	3.40078	0.00476053
34.94	0.00971291	3.40405	0.00476504
34.95	0.00968929	3.40731	0.00479338
34.96	0.00966989	3.41057	0.00484025
34.97	0.00965904	3.41384	0.00490228
34.98	0.00972701	3.4171	0.00490379
34.99	0.00970985	3.42037	0.00482971
35	0.00981394	3.42363	0.00478786
35.01	0.00986354	3.42689	0.00485132
35.02	0.00987884	3.43016	0.0048345
35.03	0.00984835	3.43342	0.0048338
35.04	0.00979532	3.43668	0.00487528
35.05	0.00976092	3.43995	0.00493051
35.06	0.00979981	3.44321	0.00501282
35.07	0.0097234	3.44648	0.0050809
35.08	0.00968554	3.44974	0.00512201
35.09	0.00978717	3.453	0.00511925
35.1	0.00990106	3.45627	0.00511515
35.11	0.00983666	3.45953	0.00507336
35.12	0.00978154	3.46279	0.00503994
35.13	0.00974894	3.46606	0.00501489
35.14	0.00975964	3.46932	0.00500769
35.15	0.00964519	3.47258	0.00509989
35.16	0.00966575	3.47585	0.0051483
35.17	0.00967595	3.47911	0.00513176
35.18	0.00971377	3.48238	0.0051494
35.19	0.00969699	3.48564	0.00515777
35.2	0.00988872	3.4889	0.00513353
35.21	0.00991823	3.49217	0.0051183
35.22	0.00983624	3.49543	0.0051334
35.23	0.00991937	3.49869	0.00512265
35.24	0.00992033	3.50196	0.00514449
35.25	0.0100894	3.50522	0.00517238
35.26	0.00994449	3.50849	0.00519627
35.27	0.00986838	3.51175	0.00528797
35.28	0.00991627	3.51501	0.00531941
35.29	0.00995228	3.51828	0.00529232
35.3	0.00996526	3.52154	0.005254
35.31	0.00989874	3.5248	0.00519837
35.32	0.00989684	3.52807	0.00516836
35.33	0.0100064	3.53133	0.00511868
35.34	0.0100096	3.5346	0.00505279
35.35	0.0100492	3.53786	0.00495093
35.36	0.00999103	3.54112	0.00492794
35.37	0.00994494	3.54439	0.00489791
35.38	0.00986268	3.54765	0.00493671
35.39	0.00993588	3.55091	0.00489469
35.4	0.00986709	3.55418	0.0048223
35.41	0.0098866	3.55744	0.00478041
35.42	0.00996201	3.5607	0.00482334
35.43	0.00997495	3.56397	0.00489779
35.44	0.0100506	3.56723	0.00493463
35.45	0.00987712	3.5705	0.00499088
35.46	0.00999446	3.57376	0.00501885
35.47	0.00993617	3.57702	0.00504619
35.48	0.0100331	3.58029	0.00510524
35.49	0.0099794	3.58355	0.00514669
35.5	0.00995576	3.58681	0.00513773
35.51	0.0100591	3.59008	0.00512693
35.52	0.0099993	3.59334	0.00511869
35.53	0.0100376	3.59661	0.00517235
35.54	0.00994224	3.59987	0.00518259
35.55	0.0100591	3.60313	0.00522409
35.56	0.0101326	3.6064	0.00527401
35.57	0.0102087	3.60966	0.00525565
35.58	0.0102531	3.61292	0.00533255
35.59	0.0102423	3.61619	0.00539267
35.6	0.0102559	3.61945	0.00546289
35.61	0.0102004	3.62272	0.00546998
35.62	0.0101406	3.62598	0.00556225
35.63	0.0100899	3.62924	0.00554567
35.64	0.0100999	3.63251	0.00556316
35.65	0.0101132	3.63577	0.00560353
35.66	0.0101822	3.63903	0.00561536
35.67	0.0101776	3.6423	0.00561747
35.68	0.0102755	3.64556	0.00556915
35.69	0.0102619	3.64883	0.00558125
35.7	0.010302	3.65209	0.00558097
35.71	0.0101847	3.65535	0.00556945
35.72	0.0100926	3.65862	0.00555875
35.73	0.0100457	3.66188	0.00554969
35.74	0.00989673	3.66514	0.00553669
35.75	0.00997147	3.66841	0.00553995
35.76	0.00994123	3.67167	0.0055867
35.77	0.00999609	3.67493	0.00559128
35.78	0.0100859	3.6782	0.00556537
35.79	0.0102531	3.68146	0.00556284
35.8	0.010413	3.68473	0.00554921
35.81	0.010362	3.68799	0.00559116
35.82	0.0103787	3.69125	0.00569654
35.83	0.0104376	3.69452	0.00569682
35.84	0.0104361	3.69778	0.00574635
35.85	0.0104085	3.70104	0.0057897
35.86	0.0103667	3.70431	0.00584991
35.87	0.0103744	3.70757	0.00584738
35.88	0.0103721	3.71084	0.00587703
35.89	0.0103053	3.7141	0.00591097
35.9	0.0103522	3.71736	0.00592806
35.91	0.0102996	3.72063	0.00597665
35.92	0.0103188	3.72389	0.00602303
35.93	0.0103271	3.72715	0.00605923
35.94	0.0103698	3.73042	0.00605362
35.95	0.0104792	3.73368	0.00604736
35.96	0.010477	3.73695	0.00604426
35.97	0.0105566	3.74021	0.00603652
35.98	0.0104772	3.74347	0.00608519
35.99	0.0105485	3.74674	0.00612046
36	0.0105487	3.75	0.00615768
36.01	0.0105778	3.75326	0.00614429
36.02	0.0106117	3.75653	0.00611237
36.03	0.0106289	3.75979	0.00610438
36.04	0.0107719	3.76305	0.00611477
36.05	0.0108571	3.76632	0.00611529
36.06	0.0108628	3.76958	0.00608497
36.07	0.0108142	3.77285	0.00605854
36.08	0.0107556	3.77611	0.00605788
36.09	0.0107743	3.77937	0.00602713
36.1	0.0107514	3.78264	0.00605855
36.11	0.0107144	3.7859	0.00606489
36.12	0.0108057	3.78916	0.00602253
36.13	0.0108844	3.79243	0.00599765
36.14	0.0109856	3.79569	0.00602206
36.15	0.0109542	3.79896	0.00602055
36.16	0.0109264	3.80222	0.00600167
36.17	0.0109619	3.80548	0.00596142
36.18	0.0109172	3.80875	0.00592479
36.19	0.0108627	3.81201	0.00595727
36.2	0.010783	3.81527	0.00597226
36.21	0.0108699	3.81854	0.00596364
36.22	0.0109374	3.8218	0.00592035
36.23	0.0109575	3.82507	0.00586699
36.24	0.0109202	3.82833	0.00586794
36.25	0.0109655	3.83159	0.00587745
36.26	0.011053	3.83486	0.00588441
36.27	0.0110131	3.83812	0.00592014
36.28	0.010985	3.84138	0.00593331
36.29	0.0108897	3.84465	0.0058908
36.3	0.0109279	3.84791	0.00586982
36.31	0.0109062	3.85117	0.00585037
36.32	0.0109966	3.85444	0.00582418
36.33	0.011124	3.8577	0.00578836
36.34	0.0113137	3.86097	0.00581186
36.35	0.0112689	3.86423	0.0057602
36.36	0.011223	3.86749	0.00574922
36.37	0.011257	3.87076	0.00578139
36.38	0.0111097	3.87402	0.00579699
36.39	0.0109901	3.87728	0.00576017
36.4	0.0108529	3.88055	0.0057804
36.41	0.0110056	3.88381	0.00580384
36.42	0.011036	3.88708	0.00587563
36.43	0.0111233	3.89034	0.00589775
36.44	0.0112034	3.8936	0.00584573
36.45	0.0112597	3.89687	0.005862
36.46	0.0113463	3.90013	0.00591167
36.47	0.0112821	3.90339	0.00593681
36.48	0.0113188	3.90666	0.00598767
36.49	0.0112796	3.90992	0.00599786
36.5	0.0112945	3.91319	0.00602754
36.51	0.0112624	3.91645	0.00605096
36.52	0.011207	3.91971	0.00610804
36.53	0.0113347	3.92298	0.00614303
36.54	0.0113549	3.92624	0.00621127
36.55	0.0113584	3.9295	0.00630589
36.56	0.0112921	3.93277	0.00636575
36.57	0.0113961	3.93603	0.00640249
36.58	0.0113303	3.9393	0.00646464
36.59	0.0113964	3.94256	0.00646806
36.6	0.011438	3.94582	0.00654294
36.61	0.0114553	3.94909	0.00650112
36.62	0.0115519	3.95235	0.00651657
36.63	0.0116332	3.95561	0.00655553
36.64	0.0117815	3.95888	0.00664291
36.65	0.0117599	3.96214	0.00667966
36.66	0.0117857	3.9654	0.00668488
36.67	0.0118359	3.96867	0.00666074
36.68	0.0119181	3.97193	0.00668678
36.69	0.0118931	3.9752	0.00674412
36.7	0.0118151	3.97846	0.00669777
36.71	0.0117943	3.98172	0.00666886
36.72	0.011771	3.98499	0.00674534
36.73	0.0119171	3.98825	0.00679847
36.74	0.0118717	3.99151	0.00680021
36.75	0.0118207	3.99478	0.00674482
36.76	0.0119011	3.99804	0.00675566
36.77	0.0118508	4.00131	0.00672413
36.78	0.0118515	4.00457	0.00669031
36.79	0.011756	4.00783	0.00667185
36.8	0.0117707	4.0111	0.00662721
36.81	0.0117103	4.01436	0.00658555
36.82	0.0116963	4.01762	0.00656266
36.83	0.0116254	4.02089	0.00653632
36.84	0.0117321	4.02415	0.00653283
36.85	0.0117387	4.02742	0.00656341
36.86	0.0116917	4.03068	0.0066343
36.87	0.011828	4.03394	0.00659427
36.88	0.0118991	4.03721	0.00650353
36.89	0.0120226	4.04047	0.00642564
36.9	0.0120687	4.04373	0.0063927
36.91	0.0119494	4.047	0.00639897
36.92	0.0120203	4.05026	0.00643243
36.93	0.0119877	4.05352	0.00640392
36.94	0.0118981	4.05679	0.00632103
36.95	0.0119505	4.06005	0.00632789
36.96	0.0118864	4.06332	0.00634526
36.97	0.0120522	4.06658	0.00629902
36.98	0.0119993	4.06984	0.00623073
36.99	0.0119611	4.07311	0.00626671
37	0.01204	4.07637	0.00631817
37.01	0.0120467	4.07963	0.00629599
37.02	0.012064	4.0829	0.0063099
37.03	0.0121212	4.08616	0.0063598
37.04	0.0121748	4.08943	0.00642811
37.05	0.0122515	4.09269	0.00641013
37.06	0.0122489	4.09595	0.00642262
37.07	0.0123082	4.09922	0.00644034
37.08	0.0123102	4.10248	0.00641819
37.09	0.012285	4.10574	0.00644069
37.1	0.0123643	4.10901	0.00642111
37.11	0.0123689	4.11227	0.00643788
37.12	0.0124419	4.11554	0.00649885
37.13	0.0123855	4.1188	0.00663649
37.14	0.0124202	4.12206	0.00666928
37.15	0.0124277	4.12533	0.00669319
37.16	0.0123386	4.12859	0.00670592
37.17	0.0123263	4.13185	0.00668809
37.18	0.0122683	4.13512	0.00671399
37.19	0.0123172	4.13838	0.00681185
37.2	0.0123988	4.14164	0.00688741
37.21	0.0123868	4.14491	0.00692589
37.22	0.0124245	4.14817	0.00696042
37.23	0.0125678	4.15144	0.00695902
37.24	0.0128068	4.1547	0.00693759
37.25	0.0128944	4.15796	0.00691936
37.26	0.0129437	4.16123	0.00692841
37.27	0.0129886	4.16449	0.00689245
37.28	0.013077	4.16775	0.00684125
37.29	0.0129803	4.17102	0.0067829
37.3	0.0128015	4.17428	0.00679264
37.31	0.0126515	4.17755	0.0067774
37.32	0.0125415	4.18081	0.00675113
37.33	0.0126056	4.18407	0.00677712
37.34	0.0126321	4.18734	0.00678723
37.35	0.0127262	4.1906	0.00683612
37.36	0.0128389	4.19386	0.00685756
37.37	0.0129707	4.19713	0.006855
37.38	0.013112	4.20039	0.00684042
37.39	0.0131736	4.20366	0.00688083
37.4	0.0131965	4.20692	0.00687179
37.41	0.0131932	4.21018	0.00687298
37.42	0.0131266	4.21345	0.00688646
37.43	0.0131204	4.21671	0.00694945
37.44	0.0130459	4.21997	0.00697853
37.45	0.0130602	4.22324	0.00699628
37.46	0.0130488	4.2265	0.00700486
37.47	0.0131023	4.22977	0.00704427
37.48	0.0131914	4.23303	0.00709889
37.49	0.013363	4.23629	0.00709665
37.5	0.0134869	4.23956	0.0071097
37.51	0.0134636	4.24282	0.0071119
37.52	0.0134941	4.24608	0.0071267
37.53	0.0135128	4.24935	0.00714042
37.54	0.0135392	4.25261	0.0072078
37.55	0.0133871	4.25587	0.00728361
37.56	0.0134284	4.25914	0.00736432
37.57	0.0134841	4.2624	0.00738169
37.58	0.0135668	4.26567	0.00738418
37.59	0.0135346	4.26893	0.0073583
37.6	0.0135784	4.27219	0.00730516
37.61	0.0136591	4.27546	0.00728394
37.62	0.0135722	4.27872	0.00728684
37.63	0.0135516	4.28198	0.00732575
37.64	0.0135858	4.28525	0.00736873
37.65	0.0137263	4.28851	0.00741854
37.66	0.0136929	4.29178	0.00741936
37.67	0.0138064	4.29504	0.00740826
37.68	0.01384	4.2983	0.00736692
37.69	0.0139032	4.30157	0.00731959
37.7	0.0139148	4.30483	0.00732024
37.71	0.0138951	4.30809	0.00733687
37.72	0.0139448	4.31136	0.00729816
37.73	0.0138752	4.31462	0.00734333
37.74	0.013954	4.31789	0.00743477
37.75	0.0140163	4.32115	0.00744933
37.76	0.0140273	4.32441	0.00753161
37.77	0.0139861	4.32768	0.00758895
37.78	0.0139659	4.33094	0.00769484
37.79	0.0140104	4.3342	0.00768952
37.8	0.0140017	4.33747	0.00764964
37.81	0.0138732	4.34073	0.00762111
37.82	0.0139651	4.34399	0.0076849
37.83	0.0140194	4.34726	0.00772787
37.84	0.0141729	4.35052	0.0077817
37.85	0.014155	4.35379	0.00784519
37.86	0.0141404	4.35705	0.00786119
37.87	0.0141811	4.36031	0.00790501
37.88	0.0140527	4.36358	0.00790561
37.89	0.0140993	4.36684	0.00783918
37.9	0.0139844	4.3701	0.00782573
37.91	0.0141152	4.37337	0.00786168
37.92	0.0142288	4.37663	0.00787681
37.93	0.014366	4.3799	0.00787266
37.94	0.014422	4.38316	0.0078828
37.95	0.0144632	4.38642	0.0079118
37.96	0.0146287	4.38969	0.00791017
37.97	0.0146955	4.39295	0.00793849
37.98	0.0147516	4.39621	0.00787307
37.99	0.014662	4.39948	0.00781537
38	0.0147868	4.40274	0.00778544
38.01	0.0147618	4.40601	0.00768768
38.02	0.0146873	4.40927	0.00766734
38.03	0.0146303	4.41253	0.00766683
38.04	0.0145712	4.4158	0.00766219
38.05	0.0147164	4.41906	0.00762527
38.06	0.0147254	4.42232	0.00763747
38.07	0.0147564	4.42559	0.0075623
38.08	0.0147883	4.42885	0.00755316
38.09	0.0147707	4.43211	0.00756269
38.1	0.0148301	4.43538	0.00753184
38.11	0.0148987	4.43864	0.00752464
38.12	0.0149113	4.44191	0.00745928
38.13	0.015003	4.44517	0.00744347
38.14	0.0150273	4.44843	0.00751723
38.15	0.0151258	4.4517	0.00754265
38.16	0.0151804	4.45496	0.00758456
38.17	0.0151669	4.45822	0.00756173
38.18	0.0151523	4.46149	0.00754663
38.19	0.0150849	4.46475	0.0075646
38.2	0.0151979	4.46802	0.00759302
38.21	0.0151685	4.47128	0.00761962
38.22	0.0151204	4.47454	0.00759892
38.23	0.0151363	4.47781	0.0076452
38.24	0.0151827	4.48107	0.00768876
38.25	0.0153517	4.48433	0.00773687
38.26	0.0153215	4.4876	0.00778843
38.27	0.0154134	4.49086	0.00782413
38.28	0.0155123	4.49413	0.00781644
38.29	0.0154428	4.49739	0.00783915
38.3	0.0157932	4.50065	0.00789415
38.31	0.0157787	4.50392	0.00793132
38.32	0.0160796	4.50718	0.00804528
38.33	0.0160682	4.51044	0.00805966
38.34	0.0163617	4.51371	0.00804964
38.35	0.0164421	4.51697	0.00805913
38.36	0.0164728	4.52023	0.00811123
38.37	0.0167505	4.5235	0.00818011
38.38	0.0164301	4.52676	0.0082048
38.39	0.0167176	4.53003	0.00820774
38.4	0.0167326	4.53329	0.00822259
38.41	0.0169409	4.53655	0.00815127
38.42	0.0168497	4.53982	0.00818294
38.43	0.0169303	4.54308	0.00827107
38.44	0.0170339	4.54634	0.008267
38.45	0.0169785	4.54961	0.00818814
38.46	0.0169304	4.55287	0.00818962
38.47	0.0170966	4.55614	0.00821138
38.48	0.0172403	4.5594	0.00824619
38.49	0.0169228	4.56266	0.00825641
38.5	0.0173242	4.56593	0.00829461
38.51	0.017249	4.56919	0.00833035
38.52	0.0173262	4.57245	0.00828412
38.53	0.0173095	4.57572	0.00823794
38.54	0.0171861	4.57898	0.00822526
38.55	0.0174159	4.58225	0.00829349
38.56	0.0173475	4.58551	0.00830839
38.57	0.0175242	4.58877	0.0082852
38.58	0.0174963	4.59204	0.00830988
38.59	0.0176161	4.5953	0.00830756
38.6	0.0176989	4.59856	0.00833965
38.61	0.0177726	4.60183	0.00836726
38.62	0.017768	4.60509	0.00837381
38.63	0.0178071	4.60836	0.00834912
38.64	0.0178598	4.61162	0.0082777
38.65	0.017812	4.61488	0.00822898
38.66	0.0179108	4.61815	0.00833637
38.67	0.0180239	4.62141	0.00837169
38.68	0.0181598	4.62467	0.00835535
38.69	0.0181886	4.62794	0.00836578
38.7	0.0182425	4.6312	0.00843622
38.71	0.0181592	4.63446	0.00843698
38.72	0.0181574	4.63773	0.00844849
38.73	0.0180691	4.64099	0.00840978
38.74	0.0179676	4.64426	0.00838851
38.75	0.0179914	4.64752	0.00837462
38.76	0.0181017	4.65078	0.00839895
38.77	0.0182505	4.65405	0.00848065
38.78	0.0182974	4.65731	0.00852267
38.79	0.0182914	4.66057	0.00850235
38.8	0.0183468	4.66384	0.00844542
38.81	0.0184833	4.6671	0.00839492
38.82	0.0184978	4.67037	0.00835453
38.83	0.0185522	4.67363	0.00830217
38.84	0.0186458	4.67689	0.00828937
38.85	0.0187854	4.68016	0.00823029
38.86	0.0188725	4.68342	0.0081743
38.87	0.0188483	4.68668	0.00815097
38.88	0.0188651	4.68995	0.00816552
38.89	0.0188256	4.69321	0.00820705
38.9	0.0186736	4.69648	0.00823793
38.91	0.0185939	4.69974	0.0082033
38.92	0.018646	4.703	0.0081719
38.93	0.018711	4.70627	0.00814144
38.94	0.0188738	4.70953	0.00821034
38.95	0.0189618	4.71279	0.00821609
38.96	0.0190812	4.71606	0.00822859
38.97	0.0192387	4.71932	0.00826935
38.98	0.0193301	4.72258	0.00828616
38.99	0.0193368	4.72585	0.00831232
39	0.0192009	4.72911	0.0083505
39.01	0.0192659	4.73238	0.00834986
39.02	0.0192355	4.73564	0.00827128
39.03	0.0191976	4.7389	0.00823638
39.04	0.0191424	4.74217	0.00826622
39.05	0.019114	4.74543	0.00831877
39.06	0.019189	4.74869	0.00835677
39.07	0.0192042	4.75196	0.00838079
39.08	0.0193641	4.75522	0.00845169
39.09	0.0194989	4.75849	0.00844837
39.1	0.0195358	4.76175	0.00849115
39.11	0.0197058	4.76501	0.00855344
39.12	0.0197827	4.76828	0.00857183
39.13	0.0198802	4.77154	0.00863774
39.14	0.0199225	4.7748	0.00867348
39.15	0.0199359	4.77807	0.0086861
39.16	0.0200149	4.78133	0.00867917
39.17	0.0198697	4.7846	0.0086859
39.18	0.0198507	4.78786	0.00868423
39.19	0.0198029	4.79112	0.00863191
39.2	0.0198389	4.79439	0.00863932
39.21	0.0198101	4.79765	0.00866327
39.22	0.0198947	4.80091	0.00864651
39.23	0.0200713	4.80418	0.0086638
39.24	0.0202448	4.80744	0.00866661
39.25	0.0202741	4.8107	0.00866285
39.26	0.0202891	4.81397	0.00862529
39.27	0.0203806	4.81723	0.00872053
39.28	0.0203106	4.8205	0.00881222
39.29	0.0202928	4.82376	0.00877409
39.3	0.0202346	4.82702	0.00872054
39.31	0.020302	4.83029	0.0087545
39.32	0.0202928	4.83355	0.008761
39.33	0.0203484	4.83681	0.00877601
39.34	0.0203714	4.84008	0.0087953
39.35	0.0205115	4.84334	0.0087984
39.36	0.0205662	4.84661	0.00877713
39.37	0.0205489	4.84987	0.00878201
39.38	0.0206841	4.85313	0.00870277
39.39	0.0207412	4.8564	0.00871576
39.4	0.0207918	4.85966	0.0087411
39.41	0.0207114	4.86292	0.00877327
39.42	0.0207326	4.86619	0.00877866
39.43	0.0209366	4.86945	0.00879022
39.44	0.0209037	4.87272	0.00878839
39.45	0.0208704	4.87598	0.00873655
39.46	0.0209526	4.87924	0.00869806
39.47	0.0210642	4.88251	0.00870022
39.48	0.0210583	4.88577	0.00872583
39.49	0.0210235	4.88903	0.00876978
39.5	0.0212095	4.8923	0.00871173
39.51	0.0213584	4.89556	0.00875821
39.52	0.0213833	4.89883	0.00872915
39.53	0.0214381	4.90209	0.00869909
39.54	0.0215104	4.90535	0.0087523
39.55	0.021507	4.90862	0.00881166
39.56	0.0215155	4.91188	0.0088373
39.57	0.0216305	4.91514	0.00889725
39.58	0.0218391	4.91841	0.00890609
39.59	0.0218538	4.92167	0.00891365
39.6	0.0219123	4.92493	0.00887737
39.61	0.0221743	4.9282	0.00888793
39.62	0.022262	4.93146	0.00891572
39.63	0.0221213	4.93473	0.00897271
39.64	0.0221685	4.93799	0.00897517
39.65	0.0222088	4.94125	0.00896811
39.66	0.0223002	4.94452	0.00889152
39.67	0.0223694	4.94778	0.00890169
39.68	0.0223573	4.95104	0.00892802
39.69	0.0225405	4.95431	0.00898861
39.7	0.0294853	4.95757	0.00902899
39.71	0.0362939	4.96084	0.00901313
39.72	0.0419872	4.9641	0.0090484
39.73	0.0493047	4.96736	0.00902904
39.74	0.0565646	4.97063	0.00899438
39.75	0.062799	4.97389	0.00906421
39.76	0.0632896	4.97715	0.00908442
39.77	0.0630854	4.98042	0.00909961
39.78	0.0644403	4.98368	0.00908761
39.79	0.064527	4.98695	0.00907869
39.8	0.0647538	4.99021	0.00910083
39.81	0.0652297	4.99347	0.00911035
39.82	0.0649194	4.99674	0.00907116
39.83	0.0661396	5	0.00912361
39.84	0.066485	5.00326	0.00919284
39.85	0.066098	5.00653	0.00925769
39.86	0.0659975	5.00979	0.00921072
39.87	0.0667379	5.01305	0.00918204
39.88	0.066796	5.01632	0.00916693
39.89	0.0664925	5.01958	0.00913188
39.9	0.0665812	5.02285	0.00913429
39.91	0.0666572	5.02611	0.0092284
39.92	0.0668678	5.02937	0.00928305
39.93	0.06689	5.03264	0.00931092
39.94	0.0671247	5.0359	0.00928606
39.95	0.0672668	5.03916	0.00934261
39.96	0.0673264	5.04243	0.00940496
39.97	0.0676345	5.04569	0.00938765
39.98	0.0675177	5.04896	0.00940362
39.99	0.0674975	5.05222	0.0093879
40	0.0673666	5.05548	0.009359
40.01	0.0674254	5.05875	0.00934475
40.02	0.067393	5.06201	0.00933112
40.03	0.0672709	5.06527	0.00931102
40.04	0.0675004	5.06854	0.00930511
40.05	0.0675103	5.0718	0.00929303
40.06	0.0677269	5.07507	0.00928842
40.07	0.0676458	5.07833	0.00936033
40.08	0.0677051	5.08159	0.00931064
40.09	0.0678858	5.08486	0.00928649
40.1	0.0679226	5.08812	0.00928692
40.11	0.0680391	5.09138	0.00935758
40.12	0.0681083	5.09465	0.00940731
40.13	0.0682106	5.09791	0.00939947
40.14	0.0682418	5.10117	0.00940626
40.15	0.068168	5.10444	0.00942423
40.16	0.0680752	5.1077	0.00940921
40.17	0.068165	5.11097	0.00938408
40.18	0.068275	5.11423	0.00938974
40.19	0.0682177	5.11749	0.00942562
40.2	0.0682271	5.12076	0.00934127
40.21	0.0682276	5.12402	0.00933137
40.22	0.0682509	5.12728	0.00934191
40.23	0.0682144	5.13055	0.00933899
40.24	0.0680705	5.13381	0.00935205
40.25	0.0681502	5.13708	0.00940547
40.26	0.0683038	5.14034	0.00942158
40.27	0.0685791	5.1436	0.00943804
40.28	0.0685949	5.14687	0.0095015
40.29	0.0685987	5.15013	0.00956441
40.3	0.0687038	5.15339	0.00958634
40.31	0.0686529	5.15666	0.009585
40.32	0.0685941	5.15992	0.00953419
40.33	0.0685862	5.16319	0.0095687
40.34	0.0685805	5.16645	0.00957692
40.35	0.068602	5.16971	0.00958001
40.36	0.0686206	5.17298	0.00960017
40.37	0.0687106	5.17624	0.00958082
40.38	0.068759	5.1795	0.00963338
40.39	0.0686407	5.18277	0.0096791
40.4	0.0686946	5.18603	0.00973793
40.41	0.0687904	5.1893	0.00980802
40.42	0.0688359	5.19256	0.00985445
40.43	0.0688283	5.19582	0.00984926
40.44	0.0688464	5.19909	0.00983889
40.45	0.068886	5.20235	0.0098639
40.46	0.0689531	5.20561	0.00988836
40.47	0.0689268	5.20888	0.00991224
40.48	0.0688343	5.21214	0.0099301
40.49	0.0690027	5.2154	0.0099409
40.5	0.0689235	5.21867	0.00991519
40.51	0.0689106	5.22193	0.00992319
40.52	0.0689066	5.2252	0.00996388
40.53	0.0690219	5.22846	0.00998269
40.54	0.0691106	5.23172	0.0100409
40.55	0.0689517	5.23499	0.0100511
40.56	0.0689526	5.23825	0.00998404
40.57	0.0690265	5.24151	0.00995023
40.58	0.0690581	5.24478	0.00991433
40.59	0.0689647	5.24804	0.0099468
40.6	0.0689094	5.25131	0.0099945
40.61	0.0689375	5.25457	0.0100271
40.62	0.0691736	5.25783	0.0100502
40.63	0.0691883	5.2611	0.010017
40.64	0.0691447	5.26436	0.0100286
40.65	0.0692149	5.26762	0.0100108
40.66	0.0693113	5.27089	0.00996727
40.67	0.0695328	5.27415	0.00999321
40.68	0.0694725	5.27742	0.0099874
40.69	0.0695122	5.28068	0.010016
40.7	0.0695749	5.28394	0.0101096
40.71	0.0695074	5.28721	0.0101246
40.72	0.0695572	5.29047	0.0101602
40.73	0.0694054	5.29373	0.010155
40.74	0.0694648	5.297	0.0101384
40.75	0.0694322	5.30026	0.0101839
40.76	0.0694343	5.30352	0.0101629
40.77	0.0695682	5.30679	0.010189
40.78	0.0696174	5.31005	0.0101579
40.79	0.0696807	5.31332	0.010123
40.8	0.0696799	5.31658	0.0101372
40.81	0.0697598	5.31984	0.0102475
40.82	0.069749	5.32311	0.0103011
40.83	0.0697255	5.32637	0.0103313
40.84	0.0697592	5.32963	0.0102895
40.85	0.0697751	5.3329	0.0102812
40.86	0.0697376	5.33616	0.0102238
40.87	0.0697313	5.33943	0.0102177
40.88	0.0698146	5.34269	0.0102465
40.89	0.0697346	5.34595	0.0103052
40.9	0.0696654	5.34922	0.010284
40.91	0.0695257	5.35248	0.0102846
40.92	0.0695303	5.35574	0.0102061
40.93	0.0694776	5.35901	0.0102416
40.94	0.0694304	5.36227	0.0102307
40.95	0.0695577	5.36554	0.0101594
40.96	0.0695843	5.3688	0.0101478
40.97	0.0697935	5.37206	0.0101304
40.98	0.0698254	5.37533	0.0102041
40.99	0.0699301	5.37859	0.0102965
41	0.0699548	5.38185	0.0102335
41.01	0.0698956	5.38512	0.0102802
41.02	0.0699657	5.38838	0.0102648
41.03	0.0699326	5.39164	0.0103141
41.04	0.0699132	5.39491	0.0103281
41.05	0.0699138	5.39817	0.0103225
41.06	0.0697677	5.40144	0.0102569
41.07	0.0698683	5.4047	0.0102795
41.08	0.0698131	5.40796	0.0103101
41.09	0.069832	5.41123	0.0103605
41.1	0.0698226	5.41449	0.0103692
41.11	0.0696616	5.41775	0.0103826
41.12	0.0699007	5.42102	0.0103732
41.13	0.0698291	5.42428	0.0103881
41.14	0.0698426	5.42755	0.0103511
41.15	0.0698584	5.43081	0.0103631
41.16	0.0699129	5.43407	0.010376
41.17	0.0701456	5.43734	0.010451
41.18	0.0699988	5.4406	0.0104395
41.19	0.0701207	5.44386	0.0104736
41.2	0.0701953	5.44713	0.0105011
41.21	0.0702112	5.45039	0.0105321
41.22	0.0702538	5.45366	0.0105472
41.23	0.0701203	5.45692	0.0104976
41.24	0.0702746	5.46018	0.010469
41.25	0.0701423	5.46345	0.0104887
41.26	0.0700109	5.46671	0.0104592
41.27	0.069958	5.46997	0.0104153
41.28	0.0699742	5.47324	0.0103947
41.29	0.0700335	5.4765	0.0103827
41.3	0.0699465	5.47977	0.0104055
41.31	0.070005	5.48303	0.0104732
41.32	0.0700299	5.48629	0.010538
41.33	0.0699754	5.48956	0.0105324
41.34	0.0699007	5.49282	0.0105028
41.35	0.0699199	5.49608	0.0104841
41.36	0.0698992	5.49935	0.0104919
41.37	0.0698308	5.50261	0.0105462
41.38	0.0698669	5.50587	0.0105605
41.39	0.0699473	5.50914	0.010595
41.4	0.0698937	5.5124	0.0106203
41.41	0.0698724	5.51567	0.0106258
41.42	0.0698059	5.51893	0.0105948
41.43	0.0698177	5.52219	0.0106082
41.44	0.0698162	5.52546	0.0105991
41.45	0.0697781	5.52872	0.0105921
41.46	0.069891	5.53198	0.0105749
41.47	0.0699357	5.53525	0.0105866
41.48	0.0699238	5.53851	0.0106246
41.49	0.0698877	5.54178	0.0106725
41.5	0.0698137	5.54504	0.0107366
41.51	0.0697815	5.5483	0.0107314
41.52	0.0698171	5.55157	0.0107325
41.53	0.0697122	5.55483	0.0107934
41.54	0.0698517	5.55809	0.0108189
41.55	0.0699366	5.56136	0.0108287
41.56	0.0699619	5.56462	0.0108374
41.57	0.0700727	5.56789	0.0107793
41.58	0.0700039	5.57115	0.0108069
41.59	0.0701184	5.57441	0.0108479
41.6	0.0700824	5.57768	0.0108983
41.61	0.0699712	5.58094	0.0109204
41.62	0.0700747	5.5842	0.0109569
41.63	0.0701052	5.58747	0.011033
41.64	0.070067	5.59073	0.0110486
41.65	0.0700529	5.59399	0.0111113
41.66	0.0700023	5.59726	0.0111462
41.67	0.0700441	5.60052	0.0111499
41.68	0.0698844	5.60379	0.011153
41.69	0.0698267	5.60705	0.0111389
41.7	0.0696909	5.61031	0.0111748
41.71	0.0697244	5.61358	0.0111732
41.72	0.0697083	5.61684	0.0111688
41.73	0.0697912	5.6201	0.0111634
41.74	0.0698595	5.62337	0.0111279
41.75	0.0697688	5.62663	0.0111345
41.76	0.0699095	5.6299	0.0111834
41.77	0.0697561	5.63316	0.0112262
41.78	0.0698147	5.63642	0.0111975
41.79	0.0696688	5.63969	0.0112205
41.8	0.0696949	5.64295	0.0112667
41.81	0.0696841	5.64621	0.0112673
41.82	0.0696328	5.64948	0.0113223
41.83	0.0696104	5.65274	0.0113607
41.84	0.0696727	5.65601	0.0113597
41.85	0.0696448	5.65927	0.0113186
41.86	0.0696365	5.66253	0.011341
41.87	0.0696672	5.6658	0.0113229
41.88	0.0695858	5.66906	0.011254
41.89	0.069768	5.67232	0.0112382
41.9	0.0696536	5.67559	0.0111678
41.91	0.0696894	5.67885	0.0111059
41.92	0.0695393	5.68211	0.0110906
41.93	0.069436	5.68538	0.0111008
41.94	0.0694574	5.68864	0.011119
41.95	0.069269	5.69191	0.0110969
41.96	0.0693144	5.69517	0.0111107
41.97	0.0693385	5.69843	0.0111949
41.98	0.069439	5.7017	0.0112494
41.99	0.0693019	5.70496	0.0112835
42	0.0693885	5.70822	0.0112821
42.01	0.0693805	5.71149	0.0112924
42.02	0.0692788	5.71475	0.0112949
42.03	0.0692689	5.71802	0.0113123
42.04	0.0692337	5.72128	0.0112819
42.05	0.0694135	5.72454	0.0112813
42.06	0.0692526	5.72781	0.0113253
42.07	0.0692229	5.73107	0.0113451
42.08	0.0690908	5.73433	0.0113307
42.09	0.0690563	5.7376	0.0113533
42.1	0.0688461	5.74086	0.011352
42.11	0.0687204	5.74413	0.0113038
42.12	0.0688741	5.74739	0.0112832
42.13	0.0688316	5.75065	0.0113125
42.14	0.0690408	5.75392	0.0112896
42.15	0.0689226	5.75718	0.0112959
42.16	0.0691512	5.76044	0.0113386
42.17	0.0691245	5.76371	0.0113954
42.18	0.0690124	5.76697	0.011435
42.19	0.0690167	5.77023	0.0114664
42.2	0.068799	5.7735	0.0115367
42.21	0.0688534	5.77676	0.0115967
42.22	0.0685595	5.78003	0.0115172
42.23	0.06864	5.78329	0.0114858
42.24	0.0685647	5.78655	0.0114825
42.25	0.0686694	5.78982	0.0114737
42.26	0.0687297	5.79308	0.0114714
42.27	0.0686065	5.79634	0.0115058
42.28	0.0686602	5.79961	0.0114941
42.29	0.0685136	5.80287	0.011524
42.3	0.0686164	5.80614	0.0115146
42.31	0.0682436	5.8094	0.0114989
42.32	0.0682134	5.81266	0.011481
42.33	0.0681409	5.81593	0.0114911
42.34	0.0681915	5.81919	0.0115291
42.35	0.0680922	5.82245	0.0115983
42.36	0.0679506	5.82572	0.0116854
42.37	0.0680556	5.82898	0.0117003
42.38	0.0678678	5.83225	0.0116917
42.39	0.0679652	5.83551	0.0117892
42.4	0.0678888	5.83877	0.0118262
42.41	0.0680031	5.84204	0.0118202
42.42	0.0678106	5.8453	0.0118147
42.43	0.0678693	5.84856	0.0117897
42.44	0.0678793	5.85183	0.0117883
42.45	0.0678808	5.85509	0.0117962
42.46	0.0678447	5.85836	0.0117991
42.47	0.0679752	5.86162	0.0118592
42.48	0.0682121	5.86488	0.0118706
42.49	0.0680518	5.86815	0.0118477
42.5	0.0683637	5.87141	0.0118921
42.51	0.0682408	5.87467	0.0119206
42.52	0.0684134	5.87794	0.0119221
42.53	0.0682295	5.8812	0.011962
42.54	0.0680886	5.88446	0.0119861
42.55	0.068259	5.88773	0.0120127
42.56	0.0679746	5.89099	0.012015
42.57	0.0681738	5.89426	0.0120063
42.58	0.0679436	5.89752	0.0119832
42.59	0.0680301	5.90078	0.0119293
42.6	0.0678422	5.90405	0.0118788
42.61	0.0677395	5.90731	0.011884
42.62	0.0677061	5.91057	0.0118684
42.63	0.0676055	5.91384	0.0118797
42.64	0.0676068	5.9171	0.0118389
42.65	0.0673456	5.92037	0.0118072
42.66	0.0673989	5.92363	0.0118072
42.67	0.0671844	5.92689	0.0117995
42.68	0.0672543	5.93016	0.0118606
42.69	0.0669579	5.93342	0.0118661
42.7	0.0670083	5.93668	0.011829
42.71	0.0669947	5.93995	0.0117849
42.72	0.0669683	5.94321	0.0117217
42.73	0.0670792	5.94648	0.0117467
42.74	0.0669469	5.94974	0.0118046
42.75	0.067195	5.953	0.0117989
42.76	0.0670976	5.95627	0.0118451
42.77	0.0671962	5.95953	0.011891
42.78	0.0670955	5.96279	0.0118753
42.79	0.0671939	5.96606	0.0118594
42.8	0.0670781	5.96932	0.011878
42.81	0.0670367	5.97258	0.0118926
42.82	0.0669418	5.97585	0.0119166
42.83	0.066646	5.97911	0.0119968
42.84	0.0666902	5.98238	0.0120714
42.85	0.0663934	5.98564	0.0121138
42.86	0.0666002	5.9889	0.0121161
42.87	0.0663258	5.99217	0.0122098
42.88	0.066321	5.99543	0.0122583
42.89	0.0664001	5.99869	0.0122881
42.9	0.0665051	6.00196	0.0123551
42.91	0.0666094	6.00522	0.01236
42.92	0.0662232	6.00849	0.0124358
42.93	0.0660617	6.01175	0.0124369
42.94	0.0659843	6.01501	0.0124351
42.95	0.065945	6.01828	0.0124878
42.96	0.0656479	6.02154	0.0125223
42.97	0.065472	6.0248	0.0125759
42.98	0.0654493	6.02807	0.0125504
42.99	0.0656384	6.03133	0.0125488
43	0.0655332	6.0346	0.0125695
43.01	0.0654518	6.03786	0.0125458
43.02	0.065501	6.04112	0.012512
43.03	0.0655094	6.04439	0.0125048
43.04	0.0656976	6.04765	0.012555
43.05	0.0655393	6.05091	0.0125403
43.06	0.0655356	6.05418	0.0125827
43.07	0.0654905	6.05744	0.0125859
43.08	0.0653481	6.0607	0.012571
43.09	0.065275	6.06397	0.0125763
43.1	0.0649747	6.06723	0.0125812
43.11	0.064896	6.0705	0.0125868
43.12	0.0649275	6.07376	0.0125578
43.13	0.0648038	6.07702	0.0125719
43.14	0.0647711	6.08029	0.0125482
43.15	0.0647064	6.08355	0.0125208
43.16	0.0647379	6.08681	0.0126135
43.17	0.0646795	6.09008	0.0126332
43.18	0.0644966	6.09334	0.0126295
43.19	0.0644417	6.09661	0.0126569
43.2	0.0644815	6.09987	0.01266
43.21	0.0644254	6.10313	0.012688
43.22	0.0644279	6.1064	0.0127115
43.23	0.0643967	6.10966	0.0126913
43.24	0.0644195	6.11292	0.0126755
43.25	0.0643629	6.11619	0.0126924
43.26	0.0642324	6.11945	0.0126698
43.27	0.0641753	6.12272	0.0127013
43.28	0.0639629	6.12598	0.0126964
43.29	0.0639712	6.12924	0.0126801
43.3	0.063781	6.13251	0.012677
43.31	0.063742	6.13577	0.0126464
43.32	0.0635692	6.13903	0.0126404
43.33	0.0633982	6.1423	0.0126157
43.34	0.0634717	6.14556	0.012543
43.35	0.0633473	6.14883	0.0125361
43.36	0.0635265	6.15209	0.0125228
43.37	0.0635249	6.15535	0.0125091
43.38	0.0636442	6.15862	0.0125263
43.39	0.0637565	6.16188	0.0125666
43.4	0.0637065	6.16514	0.0125516
43.41	0.0636344	6.16841	0.0125128
43.42	0.0634973	6.17167	0.0124969
43.43	0.0633481	6.17493	0.0124974
43.44	0.0631656	6.1782	0.0125234
43.45	0.0631549	6.18146	0.0124442
43.46	0.06292	6.18473	0.012433
43.47	0.0628591	6.18799	0.0124241
43.48	0.0626868	6.19125	0.0124729
43.49	0.0627933	6.19452	0.0124659
43.5	0.0626831	6.19778	0.0124476
43.51	0.0625744	6.20104	0.0124512
43.52	0.0625203	6.20431	0.0124551
43.53	0.0624914	6.20757	0.0124898
43.54	0.0624931	6.21084	0.0125062
43.55	0.0623802	6.2141	0.0125377
43.56	0.0624638	6.21736	0.0125731
43.57	0.0623114	6.22063	0.0126362
43.58	0.0624177	6.22389	0.0126605
43.59	0.0623302	6.22715	0.0127195
43.6	0.0622699	6.23042	0.0127435
43.61	0.062151	6.23368	0.0127718
43.62	0.0621045	6.23695	0.0128385
43.63	0.0621327	6.24021	0.0128057
43.64	0.0620265	6.24347	0.0128113
43.65	0.0619681	6.24674	0.0128647
43.66	0.0618732	6.25	0.012876
43.67	0.0620015	6.25326	0.0128857
43.68	0.0618289	6.25653	0.0129169
43.69	0.061726	6.25979	0.0129183
43.7	0.0616627	6.26305	0.0130432
43.71	0.0616066	6.26632	0.0131164
43.72	0.0615002	6.26958	0.0131626
43.73	0.0612925	6.27285	0.0131662
43.74	0.0613949	6.27611	0.0132276
43.75	0.0612306	6.27937	0.0132635
43.76	0.0612218	6.28264	0.013297
43.77	0.0611203	6.2859	0.0132883
43.78	0.0612079	6.28916	0.0132785
43.79	0.0611283	6.29243	0.013246
43.8	0.0610473	6.29569	0.0132422
43.81	0.06111	6.29896	0.0132228
43.82	0.0609537	6.30222	0.0131857
43.83	0.0609852	6.30548	0.0131758
43.84	0.0607606	6.30875	0.0131769
43.85	0.0607817	6.31201	0.0132155
43.86	0.0606275	6.31527	0.0132528
43.87	0.0606019	6.31854	0.0132679
43.88	0.060535	6.3218	0.0132832
43.89	0.0604478	6.32507	0.0133316
43.9	0.0605792	6.32833	0.0133697
43.91	0.0605404	6.33159	0.0133836
43.92	0.0606231	6.33486	0.0133941
43.93	0.0604815	6.33812	0.0134003
43.94	0.0605637	6.34138	0.0134103
43.95	0.0605144	6.34465	0.0133548
43.96	0.0604162	6.34791	0.0132875
43.97	0.0603539	6.35117	0.0132721
43.98	0.0602161	6.35444	0.0132897
43.99	0.0603356	6.3577	0.0133089
44	0.0601874	6.36097	0.0133158
44.01	0.0603538	6.36423	0.0133544
44.02	0.0601009	6.36749	0.013354
44.03	0.0600085	6.37076	0.0133463
44.04	0.0600112	6.37402	0.0133732
44.05	0.0597315	6.37728	0.0133641
44.06	0.0598258	6.38055	0.0134038
44.07	0.0596427	6.38381	0.0134185
44.08	0.0598422	6.38708	0.0134261
44.09	0.0598189	6.39034	0.013437
44.1	0.0597863	6.3936	0.0134115
44.11	0.0599297	6.39687	0.0134068
44.12	0.0598238	6.40013	0.0134071
44.13	0.0597064	6.40339	0.0134255
44.14	0.0594756	6.40666	0.0133733
44.15	0.0595496	6.40992	0.0133311
44.16	0.0593422	6.41319	0.0133553
44.17	0.0593452	6.41645	0.0133709
44.18	0.0591031	6.41971	0.013353
44.19	0.0592033	6.42298	0.0133012
44.2	0.0591724	6.42624	0.0132821
44.21	0.0590017	6.4295	0.0132738
44.22	0.0590773	6.43277	0.013278
44.23	0.0587336	6.43603	0.013294
44.24	0.0588536	6.4393	0.013282
44.25	0.0585523	6.44256	0.0132895
44.26	0.058693	6.44582	0.0132807
44.27	0.0585436	6.44909	0.0133257
44.28	0.0585092	6.45235	0.0134327
44.29	0.0584698	6.45561	0.0134858
44.3	0.0584423	6.45888	0.0135304
44.31	0.0584689	6.46214	0.0135255
44.32	0.0582668	6.4654	0.0134935
44.33	0.0583928	6.46867	0.0135158
44.34	0.0580673	6.47193	0.0135568
44.35	0.058344	6.4752	0.0136217
44.36	0.0581895	6.47846	0.0136309
44.37	0.0581443	6.48172	0.0136337
44.38	0.0582271	6.48499	0.0136565
44.39	0.0582112	6.48825	0.0136435
44.4	0.0583455	6.49151	0.013678
44.41	0.0581527	6.49478	0.0137095
44.42	0.0582787	6.49804	0.0136926
44.43	0.0582481	6.50131	0.0136683
44.44	0.0582614	6.50457	0.0136963
44.45	0.0579035	6.50783	0.0137429
44.46	0.0579313	6.5111	0.0137529
44.47	0.0578672	6.51436	0.013742
44.48	0.057773	6.51762	0.0137445
44.49	0.0577389	6.52089	0.0137731
[truncated: 50,690 more rows]

## Sheet: Fig2c
time	S hole	S solid-solid	delta IE hole	delta IE solid-solid
0	0	0	0	0
92.62	0.00327394	0.00287587	0.00344359	0.00304475
147.18	0.00871239	0.00374218	0.020584	0.00885101
205.6	0.00920308	0.00247346	0.0341818	0.00918692

## Sheet: Fig2d
time	S hole	S solid-solid	delta IE hole	delta IE solid-solid
0	0	0	0	0
39.71	0.334202	0.341421	0.0167332	0.0223002
45.02	0.213632	0.162784	0.0131942	0.0129769
50.06	0.310734	0.223498	0.0334166	0.0281102
51.97	0.341655	0.230804	0.0385498	0.0295375
55.18	0.235678	0.180093	0.0349005	0.0316044
59.07	0.209411	0.127004	0.0386614	0.0273639
62	0.223413	0.0980479	0.0421464	0.020448
63.1	0.154456	0.068368	0.0507546	0.0246491
66.86	0.159094	0.0624996	0.0541888	0.0233422
71.42	0.147946	0.0512127	0.0757528	0.0278756
76.49	0.138551	0.0399135	0.0863787	0.0261757
82.62	0.132406	0.0351708	0.101171	0.0279439
90.99	0.12922	0.0327208	0.117023	0.030598
100.7	0.123188	0.021255	0.131698	0.0231401
112.5	0.120337	0.0281289	0.149076	0.0357261
126.31	0.128942	0.0302846	0.179467	0.0430689
139.52	0.130304	0.0288161	0.204815	0.0461339
151.74	0.127306	0.0334281	0.223262	0.0600639
161.52	0.119251	0.0346589	0.238792	0.0712722

## Sheet: Fig3
loading contrast	loading contrast err -	loading contrast err +	S_f^patch	S_f^solid	S_f^patch err	\Delta S_f	mean freq	freq err -	freq err +	is empty hole	old lc	old lc err	old S_f^patch	old S_f^solid	old S_f^solid err	old \Delta S_f	old freq	old freq err
0.279023	0.134385	0.0374827	0.0247504	-0.00380145	0.00432132	0.0285519	0.0424312	0.00765651	0.00122794	0	-0.823335	0.0724295	0.0275965	0.024877	0.01	-0.00271944	0.0568111	0.00686811
0.100997	0.281554	0.236114	0.0358475	0.0103395	0.00226565	0.025508	0.0471623	0.0113176	0.0105938	0	-0.869573	0.0154163	0.0197501	0.0484178	0.01	0.0286677	0.0257202	0
0.135297	0.236474	0.277485	0.0342222	0.0052783	0.00387727	0.0289439	0.0593654	0.0109456	0.00630002	0	-0.78761	0.0340348	0.0293219	0.063903	0.01	0.0345811	0.0495823	0.0133884
1.03426	0.104257	0.108464	0.0591061	0.0194627	0.00552611	0.0396434	0.0640488	0.0190693	0.00873787	0	-0.874512	0.00168211	-0.0230123	0.0268268	0.01	0.0498391	0.0651208	0.0033485
0.0762168	0.0287259	0.0574559	0.0929795	0.0361934	0.00391043	0.0567861	0.0714916	0.0203055	0.0205204	0	-0.98805	0.00859878	0.020468	0.0516119	0.01	0.0311439	0.0588526	0.00279256
0.2449	0.437427	0.254543	0.154805	0.0550551	0.00745957	0.0997498	0.125615	0.0174621	0.0152846	0	0.896585	0.515858	-0.00304738	0.0955157	0.01	0.0985631	0.256762	0.090658
-0.970867	0.019623	0.019623	0.0347768	0.00366766	0.00907911	0.0311092	0.019162	0	0	0	-0.278362	0.46326	-0.018498	0.0295646	0.01	0.0480625	0.153079	0.0443319
-0.928058	0.0135513	0.0135513	0.0303085	0.00399351	0.00718361	0.026315	0.0190453	0	0	0	-0.131339	0.248626	0.0319715	0.0973201	0.01	0.0653486	0.0844342	0.0170633
-0.837564	0.0132223	0.0132223	0.0285175	0.00531726	0.00875034	0.0232002	0.0194367	0	0	0	2.34375	0.322754	-0.00602497	0.155706	0.01	0.161731	0.389031	0.178293
-0.726621	0.00148483	0.00148483	0.0193592	0.00202447	0.00410162	0.0173347	0.0192414	0	0	0	2.01104	0.189374	0.033855	0.149304	0.01	0.115449	0.2852	0.0967314
-0.0876519	0.0824014	0.0729924	0.0277274	-0.00161197	0.0159965	0.0293394	0.0217282	0.000828749	0.000828749	0
-0.30779	0.0324122	0.0551046	0.0249882	0.00576971	0.00896832	0.0192185	0.0230461	0.00105497	0.00105497	0
-0.996151	0.00245545	0.00174414	0.0227769	0.001962	0.0017504	0.0208149	0.017987	0.000764462	0.000764462	1
-0.99279	0.00154798	0.0021408	0.0199639	0.00329371	0.00192258	0.0166702	0.0164952	0.000400442	0.000400442	1
-1.0003	0.00175439	0.00174287	0.0150462	-0.00193326	0.00115655	0.0169795	0.0184286	0.000417286	0.000417286	1
-0.979165	0.00622279	0.00336468	0.0134553	-0.0011124	0.00128845	0.0145676	0.0189419	0.000483541	0.000474029	1
-0.966905	0.00116179	0.00107132	0.0138895	-0.000420393	0.00200582	0.0143099	0.0177813	0.000435448	0.000435448	1
0.228521	0.0597268	0.011167	0.0597199	0.0200747	0.00472413	0.0396452	0.0491171	0.0080282	0.00751875	0
0.34338	0.150065	0.142141	0.0793781	0.0279387	0.00322943	0.0514395	0.140056	0.0909626	0.105182	0
0.769331	0.109008	0.114034	0.127212	0.0540166	0.0184386	0.0731954	0.114868	0.036016	0.00797856	0
1.13232	0.31679	0.421051	0.125743	0.073911	0.00387772	0.0518316	0.171986	0.0574838	0.0384401	0
1.15632	0.112672	0.112589	0.127306	0.0297746	0.00455028	0.0975317	0.145777	0.0544239	0.0521584	0
1.43167	0.0415516	0.0643493	0.108734	0.0303473	0.00331394	0.078387	0.11307	0.0238539	0.0177306	0
1.45212	0.0692277	0.0592293	0.250377	0.108766	0.002649	0.141611	0.355423	0.0896223	0.0689756	0
0.778865	0.313697	0.278807	0.128293	0.065413	0.00332431	0.0628802	0.155799	0.0467991	0.0431616	0
1.54493	0.231819	0.215703	0.114696	0.0519769	0.00945424	0.0627187	0.107074	0.00936992	0.00536636	0
1.05026	0.12115	0.185615	0.0900434	0.0172963	0.00307914	0.0727471	0.0677977	0.00543947	0.00720736	0
-0.988421	0.00286991	0.00220258	0.00922918	0.00228362	0.0054363	0.00694557	0.0164476	2.29555e-05	2.29555e-05	1
-1.001	0.00372848	0.00200492	0.00871239	0.00308613	0.00268684	0.00562626	0.0178385	0.000285827	0.000285827	1
-0.245947	0.177473	0.147574	0.0941358	0.000704886	0.0154525	0.093431	0.0863645	0.0349407	0.0327106	0
-0.14806	0.168777	0.150796	0.0433625	0.00192318	0.000629353	0.0414393	0.0990822	0.0309254	0.0237209	0
-0.676943	0.0353125	0.036985	0.0103646	-0.00571286	0.00344155	0.0160774	0.0253712	0.00133217	0.00239265	0
-0.801429	0.0373217	0.0529638	0.0136128	0.00518121	0.00568032	0.00843156	0.0285728	0.00237668	0.00179057	0
-0.713992	0.0514801	0.035611	0.0160658	-0.000350806	0.00140798	0.0164166	0.043265	0.0131689	0.00786734	0

## Sheet: Fig4a
time	eps_xy^0	eps_xy^1	eps_xy^2	eps_xy^3	eps_xy^4	eps_xy^5	eps_xy^6	eps_xy^7	eps_xy^8	eps_xy^9	x	nuc time
-4.99925	-0.00135143	0.00164287	-0.00139523	-0.00196408	0.0177869	0.00333817	0.0028527	0.00180839	0.0054882	0.0039905	5	-0.0792977
-4.999	0.000115386	0.00229781	0.00271294	-0.00204658	0.0155047	0.00391548	0.00525912	0.00737538	0.00471003	0.00514937	15	-0.0851934
-4.99875	0.00198697	0.00407741	0.00552023	-0.00244201	0.00498033	0.00701167	0.0104918	0.00991006	2.45075e-05	0.000894134	25	-0.0953363
-4.9985	0.000506026	0.00632605	0.00258776	-0.00194018	0.00228446	0.00406428	0.0131314	0.0112647	-0.00498133	-0.00245048	35	-0.111232
-4.99825	-0.000607478	0.00377401	0.00101874	-0.00099021	-0.00675426	-0.000274936	0.012919	0.0113332	-0.0078811	-0.00394194	45	-0.102215
-4.998	-0.000604362	9.82861e-05	-0.00138798	-0.00380669	-0.0101581	-0.00452259	0.00843363	0.00868919	-0.00851382	-0.00753548	75
-4.99775	-0.000196042	-0.00109517	-0.00328981	-0.00664354	-0.00815713	-0.01001	0.00413413	0.00251206	-0.0034406	-0.00766792	105	-0.0293675
-4.9975	-0.00340848	-0.0053337	-0.00300183	-0.00811283	-0.00762173	-0.0164488	-0.00198551	-0.0027195	-0.00280136	-0.0064082	115	-0.0218194
-4.99725	0.00193935	-0.00971295	-0.00687989	-0.00834975	-0.0100787	-0.0183288	-0.00616705	-0.00563878	-0.00337762	-0.00738222	125	-0.0157403
-4.997	0.00150356	-0.00753382	-0.00493287	-0.00578325	-0.000417177	-0.0176004	-0.00836236	-0.00369033	-0.00116173	-0.0046507	135	-0.00350119
-4.99675	0.00535298	-0.00732216	-0.00296852	-0.00157915	-0.00179355	-0.017018	-0.00840918	-0.003904	0.00159851	-0.00701992
-4.9965	0.00734575	-0.00664329	0.000218444	-0.000316572	-0.00560391	-0.010532	-0.0094137	-0.00161926	-0.00206868	-0.00646429
-4.99625	0.00755868	-0.00100031	0.00304758	0.00112458	0.00300891	-0.00522451	-0.00663597	0.00119333	0.00270716	-0.00515751
-4.996	-9.50914e-05	0.00183362	0.00610854	0.00116592	0.00904679	-0.000452868	-0.0027826	0.000289581	0.00824245	-0.00194376
-4.99575	0.000582548	0.000592553	0.00425102	0.00202677	0.00577616	0.00103249	0.000816003	-0.00431197	0.00976624	-0.00266892
-4.9955	-0.00361641	0.00190182	0.00508786	9.64216e-05	0.00772634	0.0038741	0.00462451	-0.00310188	0.00932981	0.00558396
-4.99525	-0.00419077	0.000941005	0.00142972	0.000787192	0.0112633	0.00303507	0.00771008	-0.00277107	0.00991214	0.00431837
-4.995	-0.000836137	-0.00271154	-0.00259159	0.00240008	0.0058092	-0.000707444	0.0071981	-0.0076909	0.00735565	-0.000303902
-4.99475	0.00364839	-0.0037659	-0.00362645	0.00298486	0.000923047	-0.00172393	0.00420989	-0.00845944	0.00539406	-0.00375947
-4.9945	0.00444068	-0.00280717	-0.0047082	0.000299255	-0.00258636	0.000257768	0.000355645	-0.00216075	0.00245919	-0.00463058
-4.99425	0.00377985	-0.00311004	-0.00397876	-0.000948282	-0.000888101	-0.0026074	0.00014363	-0.00327904	-0.000598045	-0.0088428
-4.994	0.00362171	-0.000721822	-0.0024973	0.000216281	-0.000371504	-0.00115	0.000515743	-0.0049018	0.00249827	-0.00433889
-4.99375	0.00128288	0.0022053	0.00126401	-0.00280109	0.00297574	8.63517e-05	0.00282748	-0.00287641	0.00115391	0.000689608
-4.9935	0.00100783	0.00342292	0.00210679	-0.00245593	0.00835623	0.000953803	0.00500008	0.00204823	-0.00204068	0.00467164
-4.99325	-5.98607e-05	-0.000254033	0.00394236	-0.000150866	0.00927149	-0.000964216	0.0106067	0.00153861	0.00305119	0.00539626
-4.993	0.00098443	-0.00247943	0.00509704	-0.00029606	0.00726209	0.000613794	0.00955798	0.00472174	0.00494105	0.00238032
-4.99275	0.00122533	-0.00116685	0.00482799	-0.000524392	0.00838149	-0.000732965	0.010307	0.00358119	0.00299426	-0.00310563
-4.9925	0.000539073	-0.00407056	0.000749654	0.00338225	0.00195024	0.0017827	0.00339498	0.00190976	0.00248438	-0.00548148
-4.99225	-0.00174402	-0.00739662	0.00067045	0.0033576	-0.00228256	0.000832011	0.00056735	-0.00110501	0.00432437	-0.00733463
-4.992	-4.67405e-05	-0.00788778	-0.00208333	-0.00271217	-0.00387379	0.00370072	-0.00501705	0.00113469	-0.00252188	-0.00805202
-4.99175	0.000412094	-0.00282902	-0.00176663	-0.000790672	-0.00226059	0.00407072	-0.00329104	-0.00198605	-0.0109053	0.000791355
-4.9915	0.00206952	-0.00238512	-0.00208669	0.00184524	-0.00436318	0.00316974	-0.0052531	0.0025164	-0.0107704	0.00569948
-4.99125	0.00457504	0.00410176	-0.00435298	-0.000936845	-0.00433963	-0.0008235	-0.000837525	0.00782542	-0.00770681	0.00622298
-4.991	0.00680625	0.00649087	-0.00488513	-0.00574496	-0.00240173	-0.0032052	0.00191906	0.0105059	-0.00635398	0.0110356
-4.99075	0.00636488	0.00932462	-0.000448216	0.00129148	-0.00174936	-0.00803676	0.00474706	0.0105372	-0.00381535	0.0121724
-4.9905	0.00560911	0.0045474	-0.000957128	0.00397995	-0.00738692	-0.00471671	-0.00057506	0.0129565	0.00232114	0.000623883
-4.99025	0.0026341	0.00321321	0.00177542	-0.00140997	-0.00690104	-0.00558682	-8.8265e-05	0.00676509	0.0039605	-0.00473644
-4.99	0.00115467	-0.00315662	0.00729879	-0.00052092	-0.000726434	-0.00287101	-0.00165537	0.00157346	0.00355	-0.00261697
-4.98975	-0.000304243	-0.00289876	0.00607831	0.00135448	-0.00538282	-0.0015822	-0.00389668	-0.00526805	0.00191461	-0.0122862
-4.9895	-0.000302794	0.000309634	0.00500328	-0.00140071	-0.00564402	0.00187983	-0.00707442	-0.00958629	-0.00109245	-0.0126808
-4.98925	-0.00123344	0.0035644	0.00194695	-0.00159073	-0.00246216	-0.00183803	-0.00352748	-0.0113618	-0.0026072	-0.00271733
-4.989	-0.00111364	0.00461808	-5.62631e-07	0.00111342	-0.00351035	0.00215781	-0.00121153	-0.00702568	-0.00267072	-0.00261487
-4.98875	-0.000679523	0.00866993	-0.0011852	0.0031448	-0.00566375	0.0051037	0.000166561	-0.000130354	-0.000640693	-0.00262207
-4.9885	-0.000690397	0.00768647	-0.0013897	0.00706334	0.00269087	0.0011187	0.00420698	0.00657494	0.00364081	0.00351749
-4.98825	-0.00142348	0.00532047	-0.00400396	0.00915927	0.00358693	0.00218796	0.00546958	0.00810993	0.00718662	0.0072902
-4.988	0.000181551	0.00634983	-0.00310607	0.0094533	0.00162899	0.00484347	0.00486358	0.00516857	0.00523168	0.00162489
-4.98775	0.00263475	0.0063731	-0.00351447	0.0098058	-0.00368224	0.00341301	0.00481721	0.00512046	0.000364658	0.000601737
-4.9875	-0.00142347	0.00346932	-0.00542072	0.00451572	-0.00878833	-0.00453343	0.00528402	-0.0035675	-0.00401822	-0.00344137
-4.98725	-0.00628573	0.000448582	-0.00461719	-0.000570221	-0.0107132	-3.65381e-05	0.000984769	-0.00834533	-0.00927366	-0.00128995
-4.987	-0.00507003	-0.00332098	-0.00201474	-0.00189598	-0.00938339	-0.00450822	0.00133282	-0.00688396	-0.0115088	-0.00243668
-4.98675	-0.00830154	-0.00437349	-0.00105297	-0.00419628	-0.0115434	-0.00572997	-0.000372031	-0.00461688	-0.00950635	-0.00434932
-4.9865	-0.0115116	-0.00905683	-0.00342298	-0.00893028	-0.00824916	-0.00179955	-0.0026851	-0.00856675	-0.00877255	-0.0045492
-4.98625	-0.00794982	-0.0114691	-0.0048812	-0.00748662	-0.00146335	0.00311525	-0.00616648	-0.0078699	-0.0096415	-0.00118953
-4.986	-0.00153936	-0.00966538	-0.00370562	-0.002722	-0.00106213	-0.000816905	-0.00499738	-0.00579286	-0.00655753	0.000628627
-4.98575	-0.000757938	-0.00383433	-0.00180573	-0.00389416	0.00142015	0.00183814	-0.00462286	-0.00951022	-0.00267581	0.00143977
-4.9855	0.00043746	-0.00409264	-0.00274947	-0.00329358	0.00893205	0.00090873	-0.00128369	-0.00866652	0.00132544	0.00635567
-4.98525	0.00199313	-0.00179756	0.00120279	0.000458283	0.0145507	-0.000464334	-0.00408615	-0.00587163	0.00522381	0.0146818
-4.985	0.00112481	0.000965163	0.00659779	0.00502818	0.0083834	-0.000941287	-0.00317306	-0.0077959	0.0074529	0.0154567
-4.98475	-0.00204581	0.00475812	0.00377452	0.00259389	0.00529791	0.00143052	-0.00319521	-0.00476488	0.00509526	0.012326
-4.9845	-0.00619441	0.003423	0.00257604	0.00303801	0.00307459	0.00122039	-0.00496866	0.000864277	0.00300706	0.0108977
-4.98425	-0.00387435	0.00140888	0.00462873	0.00467134	-0.000808714	0.00346719	-0.00872822	0.000870992	0.00148733	0.00709265
-4.984	-0.00373498	0.000167317	0.00108573	0.00331881	-0.00480992	-0.00218165	-0.00536673	0.00142357	0.00299593	0.0013386
-4.98375	-0.00652555	0.000612132	-0.00134901	-0.00032298	-0.00513888	-0.00542405	-0.00487754	0.00842107	0.000803812	-0.000203577
-4.9835	-0.00563868	0.00101016	0.000290239	-0.000602212	-0.00974559	-0.0081306	-0.00627948	0.00639763	0.00107326	-0.00636084
-4.98325	-0.00271251	0.00365606	0.00252015	-0.00314859	-0.00792158	-0.0101526	-0.00315145	0.0017904	0.0023	-0.00477527
-4.983	-0.00472121	0.00417049	0.00145262	-0.00294197	-0.0062564	-0.0111254	-0.00466773	0.00203201	0.00196005	0.00107577
-4.98275	-0.00842112	0.00384294	-0.000667965	-0.00186234	-0.00721775	-0.0094516	-0.00716555	0.0023937	-0.00174737	-0.000470582
-4.9825	-0.00555417	0.00749647	-0.00245243	6.89328e-05	0.00681715	-0.00491136	-0.00525037	0.00336368	0.0058075	0.00473849
-4.98225	-0.00434239	0.00496666	0.00297137	0.000993615	0.00831754	-0.00101738	-0.00132477	0.00211235	0.00804128	0.00766706
-4.982	-0.00375824	0.000423513	-0.00129775	0.00549987	0.00490317	0.0024507	-0.00080904	0.00660085	0.00489309	0.00390663
-4.98175	-0.000699956	0.00178239	-0.00341359	0.00725554	0.00324114	0.00283256	0.00280969	0.00635896	0.00177909	0.000809803
-4.9815	0.00846165	0.000540863	0.00339071	0.00708794	0.00113965	0.0010697	0.00619701	0.00742063	0.00123647	0.00135444
-4.98125	0.0101395	-0.00505635	0.00457772	0.00580505	-0.00416992	-0.00188397	0.00512338	0.005264	-0.00958052	-0.00023166
-4.981	0.00623356	0.000564463	-0.00310914	0.00587607	0.0018188	-0.000497866	0.0035569	0.00525969	-0.0118506	0.00581846
-4.98075	0.00265171	0.00339825	0.000702412	0.00491558	-0.000914917	-0.00413524	0.00299746	-0.00194716	-0.00771468	0.00526183
-4.9805	0.0016525	0.00197012	0.00569052	-0.00244231	-0.00285841	-0.00596013	0.00176035	-0.00341519	-0.00326673	0.0059661
-4.98025	0.000833027	0.00557666	0.000721957	0.00138246	0.00146888	0.000148148	0.0060105	-0.00676479	-0.000810599	0.0103611
-4.98	0.00434921	0.00824596	-0.000608794	0.00332274	-0.00297414	0.00129561	0.00930403	-0.00800239	0.00883444	0.00959442
-4.97975	0.00707165	0.0023447	0.00418235	0.0028605	-0.00480325	0.000755371	0.0068995	-0.00954877	0.0104984	0.00614732
-4.9795	0.00777176	-0.0010274	0.0031574	0.000665898	0.00160323	0.00293024	0.00619661	-0.00560251	0.00367228	0.00556664
-4.97925	0.00657629	0.00356309	-0.00235991	0.00525233	0.00674494	0.00659643	0.00743415	-0.00284194	-0.00295356	0.00452952
-4.979	0.00279717	0.0050849	0.00188622	0.00310902	0.00824048	0.00063853	0.00423478	-0.00165367	-0.00350967	-0.000854619
-4.97875	-0.000113201	0.00466383	0.00409314	0.00294522	0.00671747	2.63589e-05	0.00108132	0.000896026	-0.00891092	-0.00377592
-4.9785	-0.00279237	0.00494512	-0.000654608	0.000383777	0.00428071	-0.00111483	0.00252782	0.00615522	-0.0129003	-0.00447871
-4.97825	-0.000583561	0.00384519	-0.0050905	0.00100185	0.00434402	-0.00357631	0.00084559	0.001296	-0.00931003	-0.00417683
-4.978	0.000578858	0.000239395	-0.00318446	0.003036	0.00216819	-0.00410791	0.00296944	-0.00131574	-0.00314005	-0.0035254
-4.97775	-0.000166981	-0.00474751	-0.00503535	0.00670626	-0.00386608	-0.00194325	0.00324765	-0.0019768	-0.0024531	0.00188675
-4.9775	-0.00347487	-0.00299133	-0.00508837	0.00560919	-0.00203842	-0.00544501	0.00350471	-0.000335102	0.00220375	0.00247956
-4.97725	-0.00150204	0.00108241	-0.00247071	0.00630175	0.000119618	-0.00451191	0.00686832	-0.00496432	0.00607691	0.000131831
-4.977	0.000520803	0.00325995	-0.000458502	0.00820955	-0.00164972	-0.00495439	0.00848032	-0.00223037	0.00838402	0.00272545
-4.97675	-0.00236072	0.000846921	-0.00106547	0.00479368	-0.00655939	-0.00774568	0.00465199	0.000662361	0.00645965	0.00124051
-4.9765	-0.000128567	0.00663084	-0.00159335	-0.000574886	-0.00439194	-0.00899821	0.00521363	-0.00220483	0.00210897	-0.00196625
-4.97625	-0.00138999	0.00260334	-0.00265666	0.000295778	-0.00395421	-0.0078081	0.00640444	-0.00765258	-0.00696527	-0.00266574
-4.976	-0.00243848	-0.00540366	-0.00556364	-0.000906308	-0.00733265	-0.011706	-0.00193412	-0.00830399	-0.00823303	-0.00346896
-4.97575	-0.00223251	-0.00947747	-0.00702863	-0.00421235	-0.00483948	-0.0109793	-0.00394387	-0.00769164	-0.011564	-0.00215332
-4.9755	-0.000839982	-0.00985148	-0.00522417	-0.000168767	-0.00229155	-0.0110108	-0.0014699	-0.00981309	-0.00900164	-0.00196417
-4.97525	-0.00638611	-0.0136909	-0.00310649	-0.000636752	-0.00191487	-0.0131278	-0.00635167	-0.00472496	-0.00448508	0.00173323
-4.975	-0.00539212	-0.0124729	-0.00376455	-0.00300081	0.00215702	-0.0106605	-0.00661008	-0.00285127	0.00403272	0.00578152
-4.97475	-0.00254408	-0.00746288	0.000910926	-0.00222001	0.00672859	-0.00752573	0.00168085	-0.00202063	0.00900935	0.00880673
-4.9745	-0.00489762	-0.00116499	0.0036048	0.000359616	0.00110112	-0.00250438	0.00177632	0.000476905	0.00853002	0.00893592
-4.97425	-0.00189319	0.00290912	0.00104143	-0.00235508	0.00227377	-0.00129888	-0.000441626	0.00254801	0.00476813	0.0142476
-4.974	0.00407569	0.00169065	-0.00174487	-0.000632115	0.00648935	0.00161521	-0.000114455	0.00328433	0.00595521	0.00642398
-4.97375	0.00321498	0.000682725	-0.000540777	0.00104572	0.00363799	0.00251627	-0.00149141	0.0032226	0.00187799	0.00140668
-4.9735	0.000123139	-0.00165884	0.000859384	0.00114328	0.00073326	0.00384025	-0.00901041	0.00536259	-0.00271376	0.00215044
-4.97325	-0.000147846	-0.00257137	-0.0014383	0.000681166	0.00374636	-0.00107062	-0.00845077	0.00428109	0.00199463	-0.00164892
-4.973	-0.00332716	-0.00716095	-0.000315581	0.00166298	0.00143186	-0.00448019	-0.00504168	5.73278e-05	0.00162328	-0.00871255
-4.97275	-0.00631421	-0.00683396	0.00151404	-0.00153821	0.000564167	-0.00361203	-0.00389702	-0.00216831	-0.00104352	-0.00196835
-4.9725	-0.00391124	-0.0070676	-0.000350411	-0.00171953	0.000466715	-0.0046619	-0.00536746	-0.00083381	-0.00277458	0.000721831
-4.97225	0.00123033	-0.00252433	-0.00131009	0.000687398	0.000560621	-0.0067211	0.00114722	-0.00348829	-0.00417656	-0.00335854
-4.972	0.00263337	-0.00320404	0.0012493	0.00140807	0.00432897	-0.00517238	0.00126382	-0.00634888	-0.0055326	-0.00293199
-4.97175	0.00446459	0.000144435	0.00430855	0.0020338	0.00634113	-0.00326943	0.000540131	-0.00421477	-0.00213764	0.00143895
-4.9715	0.00213699	0.0038211	0.00460484	0.00193402	0.00459245	-0.00633641	0.00224565	-0.00203142	-0.00324786	0.00222758
-4.97125	0.00237058	0.00768494	0.00825434	0.00281651	0.00656327	-0.00253909	0.00570296	0.00297605	0.000179906	0.00286681
-4.971	-0.00129258	0.00475732	0.00716645	0.000919109	0.00591187	-0.000201202	0.00133699	0.00350105	0.000520163	0.00928093
-4.97075	-0.00203327	0.00541233	0.0058536	-0.00382729	0.00289708	-0.0022937	0.00502862	0.00534347	-0.00258678	0.00809355
-4.9705	-0.00116437	0.00269563	0.00573998	-0.00697484	0.00286945	0.000565972	0.00713143	0.00553798	-0.00701232	0.00182478
-4.97025	0.00217628	0.00143139	0.00806888	-0.0030426	0.00714331	0.0080481	0.0072709	0.00189429	-0.00465994	-0.00182125
-4.97	0.00105603	0.000682515	0.00802463	-0.00231651	0.00704566	0.00968728	0.00673303	-0.00355608	-0.0068046	-0.00465293
-4.96975	0.000889199	-0.000652075	0.00987388	-0.00327644	0.00636736	0.00880734	0.00726884	-0.00278978	-0.00241541	-0.00944548
-4.9695	0.00231383	-0.00296963	0.0132504	0.00170184	0.00826042	0.0137172	0.00458089	-0.00261558	0.00206616	-0.002017
-4.96925	0.00306981	-0.00215031	0.0103865	0.00228035	0.00969139	0.0144844	0.000658145	-0.00291204	0.0048185	0.00274049
-4.969	0.00414186	-0.00458634	0.00590351	0.00162257	0.0058623	0.0116885	-0.000157477	0.000574983	0.00356181	0.00332506
-4.96875	0.00275245	-0.00341572	0.00744795	0.00227438	0.00182049	0.00836793	0.00245911	-0.00105446	0.00841657	0.00845115
-4.9685	0.00188782	-0.00165996	0.00964618	0.00703995	0.00542537	0.00876282	0.00390857	2.96207e-05	0.00739581	0.00860756
-4.96825	0.000190469	-0.00175386	0.00635481	0.00488776	0.00346062	0.00894649	0.00292928	-0.000705494	0.00507322	0.00373913
-4.968	-0.00199109	0.000143021	0.00448258	0.00666257	-0.00131217	0.00824951	0.00271847	-0.000970852	0.00320516	0.000509503
-4.96775	-0.00427963	0.00281264	0.0038736	0.0070853	-0.00407636	0.00567488	0.00472586	-0.00302615	0.00539947	-0.000596182
-4.9675	-0.00357452	-0.00144927	-0.00066489	0.00242597	-0.00625929	0.0049333	0.00362631	-0.000603804	0.00312922	-0.00754349
-4.96725	-0.0021675	-0.000487992	-0.00973884	0.00287922	-0.00704049	0.00258073	0.00336744	-0.00255891	0.000875255	-0.00501279
-4.967	-0.00129925	0.00265048	-0.0129551	0.0041032	-0.00795637	0.000629265	0.003436	-0.000229371	0.0020317	-0.00465568
-4.96675	0.000848104	-0.000627769	-0.0106535	-0.000257465	-0.00510613	-0.00274686	0.00446262	-0.000828529	0.000969789	-0.00396507
-4.9665	0.00445785	-0.00294524	-0.00780502	-0.00186582	-0.00211568	-0.000437636	-0.00116557	-0.000925699	-0.00158045	-0.00384538
-4.96625	0.00513071	-0.00287516	-0.00893241	-0.00166178	-0.00180969	-0.000717101	-0.00406151	-0.000623255	-0.00275313	-0.0048967
-4.966	0.00384146	-0.00570868	-0.00391173	-0.00810573	-0.00637269	0.00088478	-0.00686479	-0.00302206	-0.00319297	-0.00917535
-4.96575	0.00389117	-0.00734729	-0.0019364	-0.00866191	-0.00422289	-0.000120165	-0.0058836	-0.00480915	-0.00615799	-0.0100312
-4.9655	0.00367135	-0.00790818	-0.0028819	-0.00732555	-0.00511425	0.00173213	-0.00527786	-0.00711117	-0.00259049	-0.0075345
-4.96525	-0.00421281	-0.00959428	-0.00306563	-0.00870058	-0.00607389	0.000550585	-0.0045792	-0.0123701	-0.00316696	-0.00705948
-4.965	-0.00716159	-0.0123576	0.000177632	-0.00652502	-0.00584337	-0.000152045	-0.00511691	-0.0151629	-0.00281213	-0.00437021
-4.96475	-0.00852331	-0.00996951	-0.00104744	-0.00606082	-0.00284488	-0.0023189	0.000534486	-0.00972257	-0.00255622	-0.00110118
-4.9645	-0.00941939	-0.0126634	0.000467697	-0.00545928	-0.00585976	-0.00372173	0.000277975	-0.00852317	-0.00373624	0.00176477
-4.96425	-0.00991519	-0.0131787	-0.00126678	-0.00307746	-0.00345009	-2.25601e-05	-0.00130934	-0.00532582	-0.00445091	0.000468351
-4.964	-0.00617752	-0.0102985	0.00186159	0.00172716	-0.00276731	-0.00305232	0.000816286	0.000386002	-0.00308164	0.0018771
-4.96375	-0.00375868	-0.00638758	0.000332276	0.00368188	-0.00147398	-0.00370736	-0.000186326	0.00290527	-0.000163008	0.00374797
-4.9635	-0.00246783	-0.0034839	0.000349445	0.00541048	-0.00205789	-0.00278008	-0.00198268	0.00199766	-0.00199657	0.000284061
-4.96325	-0.00263474	-0.000579905	-0.001066	0.00459186	-0.000186092	-0.00434411	-0.000628378	-0.000437442	0.00292067	0.00348076
-4.963	-0.0047023	0.00311946	-0.000128527	0.00331979	0.00173609	-0.0060359	0.000469307	0.00147965	0.00280263	0.00477067
-4.96275	-0.00614375	0.00337712	-0.00324637	0.00509159	0.000963218	-0.000488991	0.000400178	0.00293059	0.00160366	0.00174302
-4.9625	-0.00598619	0.00187878	-0.00331459	0.00357665	-0.00198676	1.78224e-06	-0.000977405	-0.00180525	-0.00493117	0.00377894
-4.96225	-0.00464265	0.000871903	-0.00436753	0.004839	-0.0051212	-0.00205507	-0.00314886	-0.00110297	-0.00244851	0.00534753
-4.962	-0.00466882	0.00159692	-0.0059123	0.00177648	9.40909e-05	0.00339573	-0.00730609	-0.00178749	-0.00584573	-0.000605787
-4.96175	-0.00489704	0.000777383	0.000471389	0.00241294	0.00130964	0.00474045	-0.0126535	-2.60555e-05	-0.00695096	-0.00294893
-4.9615	0.000150678	0.00478143	0.000848196	0.000947036	-0.000468091	-0.000128097	-0.0140311	-0.00281082	-0.00606088	-0.00313441
-4.96125	0.00153697	0.00506162	0.00374998	0.00309821	0.00357942	-0.00183222	-0.0116728	0.00108132	-0.0049345	-0.00394996
-4.961	0.000435069	0.00302422	0.00456436	0.00234571	0.00870424	0.00261097	-0.010902	0.00188536	-0.00259966	0.000261575
-4.96075	0.00114025	0.000799994	0.00647601	0.00355758	-6.27779e-05	7.35516e-05	-0.00704747	0.00318003	-0.00175474	-0.00136018
-4.9605	0.00189522	0.000753528	0.000753997	-0.000181603	0.00091922	-0.00497112	-0.000158187	0.000677099	0.00117163	0.00741905
-4.96025	-0.00397661	0.000940253	0.000521875	0.0025844	0.00855392	-0.00377419	0.00269128	0.00467106	0.00249031	0.0163098
-4.96	-0.00459301	0.00372712	-0.0023922	5.44146e-05	0.0046275	0.00186044	0.00540248	0.00794676	0.00865677	0.00680227
-4.95975	-0.00506692	0.00368055	-0.00118339	-0.00169574	-0.000544762	0.00458921	0.00869562	0.00386643	0.00737267	0.00266457
-4.9595	-0.00349103	0.00817701	-0.00116766	0.00312438	0.00155442	0.00432239	0.00558787	0.00186753	0.00662765	0.0036431
-4.95925	-0.00402829	0.00777904	0.000694623	0.00427731	-0.0055365	0.0040463	0.000612647	0.00141465	0.00389435	-0.00415848
-4.959	-0.000126031	0.00129347	0.00154776	-0.00507419	-0.0084724	0.00737994	0.00175577	0.000530029	-0.000230064	-0.0158459
-4.95875	0.00184861	2.90556e-05	0.00338214	-0.00415997	-0.00295505	0.00235859	0.00137801	-0.00221136	-0.00219991	-0.0124958
-4.9585	0.00404989	-0.000580084	0.00603766	-0.000731844	0.00212382	-0.00253634	-0.00116907	0.000994862	-0.00585052	-0.0150487
-4.95825	0.00235108	-0.0067383	0.00532047	-0.00414484	0.0025238	-0.00420057	0.00401647	0.00226606	-0.00253697	-0.0134308
-4.958	0.00140347	-0.00463143	0.00453117	0.000770209	0.0089867	-0.00285216	0.0072407	0.00553606	0.00159374	-0.00880655
-4.95775	-0.000546892	0.00187819	0.00291953	0.00594999	0.00906291	-0.00302735	0.00476564	0.00613321	0.0059647	-0.00323615
-4.9575	-0.00239869	0.00560096	0.000174484	0.00428724	0.00483216	5.08597e-05	0.00507073	0.00619049	0.00509098	0.00052952
-4.95725	0.000573568	0.00641952	-0.00480785	0.00510202	0.00158427	0.00199542	0.00824939	0.00503062	0.00901814	0.0066155
-4.957	0.00396278	0.00761306	-0.00402973	0.008484	0.00172865	0.00589828	0.00539993	0.00861925	0.00630569	0.00301911
-4.95675	0.00829032	0.00897106	-0.00475519	0.00799411	-0.000938398	0.00853228	0.00469986	0.00482988	0.00237042	0.00310632
-4.9565	0.00956247	0.0033273	-0.00605919	0.00542703	-0.00510412	0.0086404	0.00465293	0.00424571	5.49899e-05	0.00188212
-4.95625	0.00958428	-0.00166015	-0.00524063	0.0049179	-0.000825562	0.00722847	0.00486492	0.00612057	-0.00121909	-3.51593e-05
-4.956	0.00560658	-0.000698295	-0.00423182	0.00179842	-0.00350055	0.00355058	0.00231731	0.00514269	-0.00638458	-0.00268277
-4.95575	2.23144e-07	-6.56179e-05	-0.00360728	-0.00312688	-0.00364663	0.00272804	0.000472804	0.0021651	-0.00719676	0.0012017
-4.9555	-0.00463744	-0.00798038	-0.000194172	-0.00923646	-0.00496343	0.00055443	-0.00235342	0.0015874	-0.00788522	-0.00454127
-4.95525	-0.00459163	-0.00865872	-0.00276184	-0.00929668	-0.00344986	-0.00169739	-0.00134988	-7.38852e-05	-0.00955494	-0.00967764
-4.955	-0.00250755	-0.00619916	-0.00170829	-0.00755907	-0.004648	-0.00691592	-0.00319764	-0.00259629	-0.00873962	-0.00510024
-4.95475	0.000261923	-0.00683178	0.000890725	-0.00497102	0.0053673	-0.00566464	-0.00235654	-0.00132184	-0.00242541	-0.00306704
-4.9545	0.000302293	-0.0075113	0.00305852	-0.00251639	0.000317116	-0.00871646	0.00235969	0.000729225	-0.00539587	-0.00971391
-4.95425	-0.000557839	-0.0039753	-0.000228428	-0.0025398	0.000296934	-0.0099931	0.00371322	-0.000800843	-0.00368426	-0.0100916
-4.954	0.00150957	-0.00605952	0.00440865	-0.0037375	-0.000563902	-0.0129084	0.00172959	-0.00275748	0.00180891	-0.00531707
-4.95375	0.00191036	-0.00819095	0.00266475	-0.00353183	-0.00432758	-0.0106249	-0.000231377	-0.00306289	0.00227515	-0.0075499
-4.9535	-0.00165901	-0.00908116	-0.00118143	-0.00565597	-0.00706581	-0.010017	-0.00473839	-0.00563572	0.00255763	-0.00533015
-4.95325	0.000529431	-0.00659895	-0.00433852	-0.00621763	0.000327082	-0.00833421	-0.00782036	-0.00426623	0.00631789	0.0026591
-4.953	0.00354764	-0.00554549	-0.00474446	0.000478235	0.00166322	-0.00531867	-0.0045029	0.00186117	0.0120725	0.00713115
-4.95275	0.00358714	-0.00233816	-0.00745886	0.00378963	0.00171328	-0.000692132	-0.00125688	0.00371827	0.0122033	0.00855382
-4.9525	0.0028637	-0.00079305	-0.00653143	0.00261597	0.00286222	0.00143821	0.00037813	0.00531683	0.00856717	0.00781929
-4.95225	0.000144302	-0.00283025	-0.0011005	0.000465022	-0.00066924	0.00327991	0.000846182	0.00726198	0.00711377	0.00690794
-4.952	-0.00331927	-0.00472664	-0.000746596	-0.000725921	-0.000158218	0.00375765	-0.000483436	0.0069392	0.007205	0.00392701
-4.95175	-0.00561954	-0.00275986	-0.00166145	-0.00277777	-0.00174945	0.00667975	-0.00384737	0.00393719	0.00357778	0.00410637
-4.9515	-0.00618912	0.000167225	-0.00233373	-0.00623185	-0.00341246	0.00571885	-0.00562164	0.0020615	0.0010542	0.0042818
-4.95125	-0.00961348	-0.00217412	-0.000546392	-0.00688135	-0.00247907	0.00762486	-0.00599521	0.000866292	0.00391328	0.00725445
-4.951	-0.00418882	-0.00355529	-0.00240257	-0.00152973	0.00105044	0.00583813	-0.00429318	0.0010896	0.00485664	0.00283831
-4.95075	0.000798604	-0.00386043	-0.00456925	-0.00111349	-0.000842603	0.00532914	-0.00471396	-0.00266358	0.00612149	0.0038693
-4.9505	0.000254465	-0.00198703	-0.00330533	0.000400565	9.53963e-05	-0.00179468	-0.00445691	-0.00446669	0.00183452	0.00385273
-4.95025	-0.000885999	-0.00278267	0.0016409	0.00348046	0.00302117	-0.00134105	-0.00310287	-0.0012803	0.00409985	0.00651654
-4.95	-0.000701043	-0.00381353	0.0011431	0.000930299	0.001434	-0.00345499	-0.00163234	-0.00193229	0.00552749	0.000468702
-4.94975	1.09264e-06	-0.00156601	-0.00209353	-0.00101116	0.00295826	-0.00547838	-0.00293927	-0.00134712	0.00182559	0.00643056
-4.9495	-0.00269243	0.00309423	0.000440126	0.00064774	0.00312593	-0.00328773	0.00236252	0.000863662	0.00137311	0.00939607
-4.94925	-0.00344595	0.00424091	0.00302513	-0.000436133	0.00785604	-0.00320732	0.00336793	0.00144008	0.00873624	0.0101654
-4.949	-0.00409061	0.00119584	0.00280186	-0.00109741	0.00846906	-0.0101601	0.0034864	0.00265381	0.00856263	0.00462146
-4.94875	0.00164664	0.00393561	0.0014809	-0.0013096	0.00853815	-0.0106726	0.00355884	0.00559437	0.00434215	0.00725275
-4.9485	0.00219716	0.00290504	0.00168442	-0.000860951	0.00299081	-0.00711239	0.00699226	0.00416181	0.00444535	0.000362022
-4.94825	0.00167766	-0.000794382	0.00103734	-0.000153215	-0.000244803	-0.0115302	0.00110605	0.00227654	0.00474183	-0.00463051
-4.948	0.00465245	-0.00456332	-0.00063916	-0.00261452	-0.0032745	-0.00936342	0.000168655	0.00325939	0.00148706	-0.00628339
-4.94775	0.00510795	-0.00149488	-0.00137385	-0.00290623	0.000766039	-0.00271899	-0.00366316	-0.00393926	-0.0027584	-0.00522845
-4.9475	-0.00130809	-0.00177627	0.000383374	0.00428778	0.0061941	-0.00195895	-0.00333775	-0.00542877	-0.00132738	-0.00344482
-4.94725	-0.00365903	0.00208805	0.00132384	0.00491563	0.0104323	0.0015867	-0.00301091	-0.00352423	0.00550197	0.000215796
-4.947	-0.00476391	0.00288361	0.00264205	0.00544034	0.0160787	0.00753864	-0.00144616	0.00107215	0.00507195	0.00377818
-4.94675	-0.00224157	0.00475619	0.00311101	0.00598996	0.0134683	0.00972167	-0.00109357	0.00280439	0.00547414	0.00448445
-4.9465	0.0004055	0.00459179	0.00336428	0.00523452	0.0118803	0.00813385	0.00283098	0.00798284	0.00876397	0.009543
-4.94625	0.00373441	0.0104934	-0.0031547	-0.000142397	0.0107359	0.0112981	0.00355664	0.00980783	0.013223	0.0120251
-4.946	0.00160424	0.00887638	-0.00372487	-1.09379e-05	0.00748865	0.00730621	0.00147994	0.0105538	0.0113104	0.0103714
-4.94575	0.00636242	0.00925133	-0.00402919	0.000575797	0.000611903	0.00511516	0.00496141	0.00796862	0.00944763	0.00939468
-4.9455	0.00476182	0.00962646	-0.00630221	1.72034e-05	-0.000792468	0.00508878	0.00837215	0.00573812	0.00527874	0.00373767
-4.94525	0.00355272	0.00749524	-0.00697232	0.0023779	-0.00762444	0.00468603	0.00470564	0.00275095	0.00184389	-0.00361896
-4.945	0.00453266	0.00121929	0.001527	0.0051446	-0.00725575	0.000681323	0.00155095	-0.000782219	-0.00286658	-0.00890228
-4.94475	0.00725415	0.00311728	0.00308368	0.00314769	-0.00861958	-0.00296186	-0.00174366	-0.00380057	-0.00594005	-0.0076382
-4.9445	0.00420884	0.00110367	0.0021129	-0.000440425	-0.00642819	-0.00456924	-0.00562193	-0.00447595	-0.00550016	-0.00867347
-4.94425	0.00562304	-0.00449301	0.00199218	0.00111192	-0.00702174	-0.00440442	-0.00840134	-0.0049044	-0.00330943	-0.00465485
-4.944	0.00241624	-0.00362509	0.000572472	-0.0033134	-0.00281577	-0.00306472	-0.00592734	-0.00360188	-0.00421324	-0.00149456
-4.94375	-0.00328513	-0.00399853	-0.00194627	-0.00242327	-0.0060691	-0.00220379	-0.00835612	-0.00156694	-0.00395799	0.000643646
-4.9435	-0.00281456	-0.00908005	-0.00438028	-0.00461908	-0.0090436	0.00242903	-0.00704904	-0.00415735	-0.00750993	-0.00396297
-4.94325	-0.00152545	-0.00739356	-0.00183941	-0.00286387	-0.00998043	0.00144159	-0.00786857	-0.00869278	-0.00510709	-0.00458643
-4.943	-0.00628624	-0.00455963	-0.00181519	-0.00459322	-0.0104686	-0.00337795	-0.00969041	-0.00702538	-0.00686538	-0.00695076
-4.94275	-0.00650598	-0.00596494	-0.00481007	-0.000949214	-0.0117122	-0.0041445	-0.01247	-0.00626053	-0.00784784	-0.0102669
-4.9425	-0.00675058	-0.00441951	-0.0056149	-0.00204687	-0.00518651	-0.0035449	-0.01065	-0.00849769	-0.0096438	-0.00922497
-4.94225	-0.0106639	-0.00072002	-0.00485346	0.00540283	0.00354415	-0.0052754	-0.0115366	-0.00187838	-0.00698355	-0.00506116
-4.942	-0.0129862	-0.00168117	-0.00876503	0.00499708	0.00542105	0.000126477	-0.00912933	0.00040891	-0.00585184	-0.0047819
-4.94175	-0.00879444	-0.00664581	-0.0104171	0.00482972	0.00834494	0.00202644	-0.00936337	-0.00524741	-0.00365215	-0.00290932
-4.9415	-0.00733777	-0.00568543	-0.00477581	0.00499251	0.00972784	-0.00015236	-0.0074247	-0.00610579	-0.000491387	0.00358968
-4.94125	-0.00777856	-0.00844917	-0.00272857	0.00480503	0.00399691	-0.00190454	-0.00490142	-0.00657424	0.00299599	0.000940863
-4.941	-0.00782147	-0.00924548	-0.00358216	-0.00220499	-0.000565155	-0.00304847	-0.000510874	-0.00758675	0.00403118	-0.00161978
-4.94075	-0.00666782	-0.00833181	-0.00437093	-0.00360725	0.000579286	-0.00673288	-0.00202909	-0.0040926	0.00396048	0.00138352
-4.9405	-0.00952151	-0.00587277	-0.00188128	-0.00346708	-0.00248388	-0.00778564	0.000562807	-0.00172241	0.00417728	-0.00295951
-4.94025	-0.00965174	-0.00559275	-0.0036769	-0.00223339	-0.00414225	-0.00508372	0.000445229	-0.00562132	0.00216399	-0.00429586
-4.94	-0.0066768	-0.00203303	-0.00577126	-0.00164897	-0.00238641	-0.00362201	-0.00177275	-0.00266048	0.000355556	0.000288515
-4.93975	-0.00433116	-0.00177485	-0.00791541	-0.000803153	-0.00131234	-0.00549613	-0.00279958	-0.00171474	-0.000794798	0.00148884
-4.9395	-0.00196348	-0.00158795	-0.00456622	0.00055248	-0.00243376	-0.00680889	0.000353633	-0.00424707	-0.00159226	-0.00418561
-4.93925	-0.000533337	0.000378716	-0.00330435	0.00253981	-0.000141035	-0.00115558	-0.00394295	-0.00155215	-0.000242889	0.00194763
-4.939	0.0015906	0.00564805	-0.00126325	0.00456949	0.00320665	0.0024741	-0.0044093	0.00431644	0.00195013	0.00287718
-4.93875	0.00673856	0.00574089	0.000780917	0.0051659	0.00431338	0.00276354	-0.00326542	0.00495487	0.00344408	0.000471124
-4.9385	0.00584712	0.00726307	0.00890797	0.00501656	0.00134937	0.00209671	-0.00448055	0.00200768	0.00350704	0.00353266
-4.93825	0.00322578	0.00625687	0.00792498	0.00721067	0.00275314	0.00448627	-0.00284572	0.00453984	0.00582152	0.00640054
-4.938	0.00514172	0.00663116	0.00809724	0.00984208	0.0066657	0.00556613	0.00367021	0.00377499	0.00321769	0.00831002
-4.93775	0.00316041	0.00297757	0.00902566	0.0048175	-0.00175319	0.00168698	0.00593735	0.00312714	0.00353998	0.00716098
-4.9375	0.00163902	-0.00168254	0.0100967	0.00426331	-0.0087528	0.00115906	0.00621961	-0.000108195	0.00272224	0.00742755
-4.93725	0.00161076	-0.00140181	0.00551396	0.00385197	-0.00639896	0.00578096	0.00743343	0.000462705	0.00250023	0.000772547
-4.937	0.000976387	-0.00189307	0.00601635	0.00253084	-0.00708368	0.00181403	0.00208495	-0.0012836	0.000407777	0.00403547
-4.93675	-0.00356191	0.00108199	0.00672641	-0.00238575	-0.0108586	-0.00519334	-0.00104518	-0.00637666	0.00198625	0.00413441
-4.9365	-0.000371066	0.00145675	0.00228118	-1.74177e-06	-0.00555082	-0.00710288	-0.0038022	-0.00741587	0.00276962	0.00128776
-4.93625	0.000576901	0.00527431	-0.00364731	-0.000352217	0.000743105	-0.00892023	-0.00184169	-0.0046948	0.00665216	-0.00111244
-4.936	0.00383783	0.00440715	-0.00235233	0.0058293	0.00638731	-0.00873484	-0.00312532	-0.000623892	0.0112977	0.00360045
-4.93575	0.00750019	0.0064201	-0.000659197	0.00458112	0.00716709	-0.00972604	-0.000602989	0.00340433	0.012287	0.00378989
-4.9355	0.0110584	0.00381977	-0.00166382	0.00690611	0.0124825	-0.010118	0.000985224	0.00980808	0.0115999	0.0023267
-4.93525	0.0104276	0.00791815	0.00114609	0.00781674	0.01466	-0.00643653	0.00283164	0.00973116	0.0140931	0.0039708
-4.935	0.0087032	0.00796419	0.00556596	0.00440071	0.00839351	-0.00116076	0.0025295	0.0114239	0.0106948	0.00587375
-4.93475	0.00490951	0.00810534	0.00337403	-0.0017618	0.00200266	-0.00178165	0.00731611	0.00724174	0.00679468	0.00770311
-4.9345	9.79906e-05	0.00328167	-0.00261973	-4.49652e-06	-0.00139365	0.00204732	0.00495809	0.00198475	0.00450681	0.00323225
-4.93425	-0.000240392	0.00145521	-0.00582567	-0.00156218	-0.00981834	0.00589231	0.00647637	-0.00362324	0.00325616	-0.00611993
-4.934	-0.00411185	-0.00535879	-0.00700474	-0.00648252	-0.0154407	0.0045878	0.00661463	-0.00154174	-0.0017356	-0.00857308
-4.93375	-0.00661556	-0.00741836	-0.00501187	-0.0043198	-0.0142822	0.000899778	-0.00104709	-0.00329779	-0.004642	-0.0128515
-4.9335	-0.00399538	-0.0110947	-0.00247567	-0.00630047	-0.0123457	-0.00144078	-0.0070964	-0.00579163	-0.00945502	-0.0130764
-4.93325	-0.00462562	-0.00575557	-0.000470798	-0.0106182	-0.00551824	-0.00311294	-0.00579047	-0.00664837	-0.0127503	-0.010082
-4.933	-0.00866768	-0.00203164	-0.00222925	-0.0110836	0.00105531	-0.00410485	-0.00873476	-0.00145544	-0.00764494	-0.000511521
-4.93275	-0.00719268	0.00436066	-0.00479933	-0.00933919	0.0078426	-0.00686221	-0.0096216	0.00118038	-0.0025499	0.00199247
-4.9325	-0.00354046	0.00560097	-0.00766525	-0.00711046	0.0113153	-0.0106831	0.00189121	-0.000617358	-0.00298	0.00605127
-4.93225	-0.00578471	0.00688901	-0.00983071	-0.00503739	0.008961	-0.0102935	0.00343422	0.0018309	-0.00205986	0.0021807
-4.932	-0.00548459	0.00482815	-0.00796404	-0.00202723	0.00342059	-0.0070498	0.0025709	0.00455678	0.000726048	0.00075193
-4.93175	0.00236739	0.00588161	-0.00612811	-0.000467196	0.00143358	-0.0084326	0.00198822	0.00210655	-0.00487597	-0.000415137
-4.9315	0.00593184	0.00424182	-0.00409373	-0.00112609	0.000455812	-0.00700229	0.00145006	-0.00520498	-0.0109432	-0.000298102
-4.93125	0.00326043	0.00616221	-0.00589185	-0.0027859	-0.00071532	-0.0018392	-0.00525249	-0.00632899	-0.00738504	0.000356074
-4.931	0.00672015	0.00693455	-0.00828922	0.00024754	0.00721442	-0.000845958	-0.00242754	-0.00548261	-0.0035029	0.00514442
-4.93075	0.00969234	0.00606832	-0.0090961	0.0016438	0.00813109	0.00034289	-0.000744517	-0.0036958	0.00123797	0.00424578
-4.9305	0.0050939	0.00405457	-0.00202772	0.00155113	0.00614335	0.0026752	-0.000697599	-0.00329389	0.001701	0.00152733
-4.93025	-0.00151493	-0.00186935	-0.00204006	-0.00171367	0.00174317	0.00105447	0.000284585	-0.000455817	0.00135017	-0.00269899
-4.93	-0.00326411	-0.00533446	0.00106455	-0.00095621	0.00487325	0.000812931	0.00523585	0.00287496	-0.000829744	-0.00544375
-4.92975	-0.00471513	-0.00362468	0.00418755	0.000450779	0.00030877	0.00279636	0.000728823	0.00230699	-0.00459075	-0.0109161
-4.9295	-0.0046565	-0.00481897	0.00384782	0.00209119	0.000258086	0.000756394	5.01038e-05	-0.00135216	-0.00683201	-0.00914043
-4.92925	-0.00662303	-0.00765285	0.000121338	0.00417014	0.00074972	-0.00198102	0.00481513	0.00118017	-0.00624649	-0.00516991
-4.929	0.00106958	-0.00519387	0.000969114	0.0126772	0.00245625	-0.00120034	0.00366998	0.00537403	-0.00460411	-0.00453212
-4.92875	0.00471536	-0.00674028	-0.000595398	0.0117363	0.00185246	-0.00199492	0.00168537	0.00626908	0.000662408	-0.00346833
-4.9285	0.00377391	-0.00849681	-0.00101654	0.00605645	-0.000717719	-0.00656319	0.00427918	0.00526766	0.00585423	0.00191096
-4.92825	0.00380689	-0.00688199	0.00213392	0.00628348	0.00171826	-0.00867909	0.008763	0.00884997	0.00456782	-0.000316473
-4.928	0.00469789	-0.00390785	-0.000912996	0.00590871	0.00354244	-0.00961493	0.00406923	0.0096525	0.00800703	-0.00223704
-4.92775	0.00419984	-0.00299353	-0.00178376	0.00343214	0.00800954	-0.00930123	0.00222637	0.00275273	0.0148323	0.0040832
-4.9275	0.00516839	0.00124517	0.000213494	0.00560398	0.00880584	-0.00458298	0.00117577	-0.00132054	0.012324	0.0040568
-4.92725	0.00430529	0.00527251	0.00320526	0.00688387	0.0130662	0.00086664	0.00266905	0.00311649	0.0115954	0.00256054
-4.927	0.00712724	0.005788	0.00579689	0.00646029	0.0100534	0.00260665	-0.00314343	0.00283419	0.0136594	0.00792701
-4.92675	0.0107339	0.0045234	0.0109525	0.00464036	0.00411018	0.00437672	0.00141093	0.00149768	0.012158	0.00412066
-4.9265	0.00902934	0.00499046	0.0105307	0.00265421	-0.000665236	0.00978009	0.00659288	0.00607386	0.0064408	0.00135295
-4.92625	0.0062848	0.00323433	0.00796112	-0.00130779	-0.00502251	0.00548689	0.00493347	0.00631952	-0.000127869	0.00135892
-4.926	0.00875307	-0.00421109	0.00519206	0.00143944	-0.00905528	0.00329067	0.0041859	0.000702693	-0.00016105	-0.00236731
-4.92575	0.00429739	-0.00613063	-0.000529102	-0.00245193	-0.0057208	0.00281528	0.00577064	-0.00218504	-0.00224437	-0.00755858
-4.9255	-0.00111161	-0.00378856	-0.00277135	-0.00160778	0.00412659	0.00339094	0.00214891	-0.00327236	-0.00720134	0.00010904
-4.92525	-0.002687	-0.00437444	-0.00278347	0.000583623	0.00909377	-0.00276861	-0.00140089	-0.00413449	-0.00678778	0.000263216
-4.925	-0.00320454	-0.00348496	-0.00736954	0.00134169	0.0162353	-0.00277387	-0.00277816	-0.00187381	0.00462837	0.00321343
-4.92475	-0.00606584	0.00356265	-0.00658756	0.000536461	0.0182561	-0.000193585	-0.00279934	0.00217637	0.00486806	0.0091071
-4.9245	-0.00325549	0.00810489	-0.00568443	0.00459458	0.0192676	-0.000127625	-0.000695514	0.00528445	0.00504606	0.00896269
-4.92425	-0.00267996	0.00550457	-0.00732438	0.00345936	0.0170288	-0.00333736	0.00159478	0.00489765	0.0095061	0.00607178
-4.924	-0.00221344	0.00435679	-0.00473241	0.000111172	0.0159317	-0.00237301	0.00295168	0.00744335	0.00756625	0.00921059
-4.92375	-0.00326904	0.00611298	0.00164841	0.00328997	0.0059444	-0.00186441	0.00239241	0.00445125	0.00184327	0.0107194
-4.9235	-0.00172772	0.00135938	0.0016768	0.00107241	0.00551894	-0.00358447	0.00262435	0.00263851	0.0012905	0.00507052
-4.92325	-0.00463598	-0.00362816	0.00304332	-0.00394568	-0.00211092	-0.00185625	0.000825436	0.00019585	-0.000480574	0.00409129
-4.923	-0.00288927	-0.0032521	0.00607368	-0.00439761	-0.00773428	0.000837037	-0.0022356	0.000927775	-0.00607911	0.0013375
-4.92275	-0.00431956	-0.00210385	0.00341644	-0.0018198	-0.00640988	-0.00134144	-0.00121073	-0.0042019	-0.00698595	-0.00345549
-4.9225	-0.00201798	-0.00648245	0.0035449	-0.00258272	-0.00215891	-0.0036593	-0.00154039	-0.00314529	-0.00777834	-0.00831675
-4.92225	0.00227789	-0.00599055	0.00529011	-0.0037931	-0.00351718	-0.000148982	-0.000956477	-0.00470034	-0.00980927	-0.00396043
-4.922	0.00418868	-0.00376527	0.00471289	-0.00231695	-5.62142e-05	-0.00362436	-0.00296581	-0.00494234	-0.0130627	-0.0011659
-4.92175	0.00344335	-0.00161071	0.000699004	-0.00376639	0.00623906	-0.00443198	-0.00126185	-0.00374299	-0.0105129	0.00173212
-4.9215	0.00546445	-0.000486445	0.00371679	0.00124883	0.00751055	-0.000414392	-0.00408612	0.000437525	-0.00891941	0.00614792
-4.92125	0.00373143	-0.000392386	0.00261959	-0.000155191	0.00575631	0.00240869	-0.00123356	0.00113839	-0.00913289	0.00345178
-4.921	0.00141101	0.00307312	7.79549e-06	0.00337059	0.0100413	-0.00345153	-0.00230877	0.00315214	-0.00990855	0.00165447
-4.92075	-0.00246907	0.000308876	-0.000596709	0.00412823	0.0128324	-0.00170509	0.00180273	0.00422193	-0.00582535	0.00474487
-4.9205	-4.60883e-05	-0.00107363	0.00196399	0.0063852	0.0115282	0.00185431	0.000379058	0.00488349	-0.00276885	0.00536385
-4.92025	-0.00161226	-0.00184718	0.000247586	0.00314094	0.00378432	0.00223499	0.0021547	0.00162877	-0.00381885	-0.00175624
-4.92	-0.00225576	0.000400543	-0.000837436	0.00346885	0.000463944	0.00516157	0.00320384	-0.00122184	-0.00562833	-0.000197106
-4.91975	-0.00438898	-0.00407173	0.000774935	0.00030118	-0.00730958	0.00541701	0.00378707	-0.00586639	-0.00229654	-0.00607921
-4.9195	0.000939066	-0.000160143	-0.00307071	-0.00176058	-0.0125822	0.00508297	-0.000814639	-0.00639207	-0.00235057	-0.0140776
-4.91925	0.00125418	0.00255704	-0.00498905	-0.00300811	-0.0164983	0.000424552	-0.00121294	-0.0106026	-0.00680732	-0.0141198
-4.919	-0.00280556	-0.000744121	-0.00740339	-0.00694491	-0.0143778	9.6953e-05	-0.00520924	-0.00947475	-0.00789016	-0.00886692
-4.91875	0.000401365	-0.00301444	-0.00862875	-0.00410958	-0.00923698	-0.00465608	-0.0102788	-0.00803467	-0.00504568	-0.00834692
-4.9185	0.000159953	-0.000766353	-0.0127709	-0.000918724	-0.00874154	-0.00342444	-0.012497	-0.00475094	-0.00574607	-0.00334536
-4.91825	-0.00518825	0.00204382	-0.0120001	0.000525103	-0.00710209	-0.0049306	-0.00978796	-0.00402917	-0.0099127	0.00220912
-4.918	-0.0107286	0.00185612	-0.00720748	0.00271507	-0.00431479	-0.00442114	-0.00941351	-0.00304326	-0.00665783	-0.000323432
-4.91775	-0.00899715	0.00422118	-0.00142773	0.00411439	-0.00821843	-0.00393916	-0.00555942	-0.00404855	-0.00266037	-0.00497939
-4.9175	-0.0114695	0.0090442	0.00216293	0.0029613	-0.0110643	-0.000654676	-0.00119101	-0.000985559	-0.00389567	-0.00345218
-4.91725	-0.0105679	0.0113392	0.00540005	0.0054157	-0.00519265	-0.000370812	0.000186852	0.000265085	-0.00627227	0.00120883
-4.917	-0.00622681	0.00756839	0.00832072	0.00671923	-0.00401929	0.00364544	-0.00210072	-0.00209671	-0.00183625	0.00209815
-4.91675	0.00285985	0.00639795	0.00179013	0.00690511	-0.00324841	0.00707692	-0.00221605	-0.00136122	-0.00454225	0.00389257
-4.9165	0.00657179	0.00279164	-0.00454168	0.00652421	0.00669468	0.00272467	0.000119507	0.00174008	-0.00696039	0.00760714
-4.91625	0.00463838	0.00290791	-0.00600269	0.000814518	0.0115151	-0.000197983	0.00152262	-0.000995954	-0.00368323	0.00763413
-4.916	0.00437052	0.00412466	-0.00584866	-0.000921884	0.0107008	0.00503947	0.00397476	-0.000222488	-0.003098	0.00634719
-4.91575	0.00144044	0.00225159	-0.00488816	-0.000875585	0.00995245	0.00175788	0.00423274	0.00543904	-0.00329044	0.00163515
-4.9155	-0.00499017	0.00115042	-0.0032072	-0.00148231	0.00810253	0.00107159	0.00612496	0.00502161	-0.00286804	-0.00209992
-4.91525	-0.00403857	0.00086948	-0.00198089	-0.0023854	0.0035127	0.00153849	0.0036501	0.00103554	-0.00424069	-0.00296006
-4.915	-0.00146609	-0.00395279	-0.0010642	0.000716257	0.000790614	-0.00433107	0.00423138	0.00356689	-0.00539646	-0.00326603
-4.91475	-0.00384435	-0.0058951	-0.000601467	0.000261126	0.00286543	-0.0094275	0.000823087	0.00126526	-0.00577185	-0.00376894
-4.9145	-0.00295871	-0.00111812	-0.00343961	0.00128934	0.00410367	-0.00828144	0.00315763	-0.00116071	-0.00710091	-0.000751485
-4.91425	-0.00204306	0.00227741	-0.00133275	0.00184822	0.0104919	-0.0100234	0.000960445	-0.00374708	-0.00557397	0.00330747
-4.914	-0.00569079	0.00806129	-2.53138e-05	0.00536643	0.0158096	-0.00829565	0.00194191	-0.00623865	0.000663478	0.00671169
-4.91375	-0.00673681	0.0113145	-0.000757947	0.00729004	0.0182309	-0.00452974	0.00189785	-0.00407398	0.0020909	0.00564562
-4.9135	-0.00419193	0.011735	0.00145008	0.00529299	0.014098	-0.00437843	0.00458338	-0.00206926	0.00608803	0.00519119
-4.91325	-0.00181621	0.0104468	0.00336756	0.00355903	0.0124415	-0.00149292	0.00290144	-0.000630482	0.00807018	0.00335205
-4.913	0.000480873	0.00756636	0.00378469	0.00341593	0.00336943	0.00143334	0.00680401	0.0036314	0.0115411	0.00475308
-4.91275	0.00311896	0.0078242	0.00395363	0.00325603	-0.00416667	0.00495859	0.00346445	0.00725813	0.00756518	0.000566568
-4.9125	0.00138877	0.00482725	0.00336235	0.00167575	-0.00822436	0.00756675	-0.000366924	0.00339625	0.00575611	0.00396008
-4.91225	-0.00123576	0.00140863	0.00094457	-0.00235344	-0.010034	0.00334673	-0.00522596	0.000656766	0.00259487	-0.00257019
-4.912	-0.0046328	-0.00458484	-0.0011818	-0.00359948	-0.00908624	-0.00378345	-0.00429317	-0.00402775	0.000584973	-0.00288622
-4.91175	-0.0094415	-0.00760588	-0.00231603	-0.0026831	-0.00560833	-0.00546645	-0.00714564	-0.00640083	-0.00381077	-0.00808211
-4.9115	-0.0133552	-0.00849633	-0.00418696	-0.00956792	-0.00848764	-0.00928497	-0.00630666	-0.00302774	-0.00269013	-0.00815529
-4.91125	-0.0152432	-0.00594246	-0.00159266	-0.0135992	-0.00608026	-0.0100589	-0.00394894	-0.0033416	-0.00619404	-0.00917145
-4.911	-0.0147435	-0.00479376	-0.00474377	-0.00920322	-0.00563753	-0.00835015	-0.0015902	-0.00280622	-0.00373873	-0.00212987
-4.91075	-0.0112508	0.00330845	-0.00430645	-0.0100677	-0.0020568	-0.00438101	-0.00492958	-0.00127789	-0.00393447	-0.000663319
-4.9105	-0.0085879	0.00953866	-0.00533246	-0.0105322	-0.00284915	-0.00381345	-0.00486061	0.00163585	-0.00298319	0.00465534
-4.91025	-0.00699403	0.009117	-0.0052726	-0.00192489	0.00218763	-0.00472424	-0.00532705	-0.00145944	-0.00117433	0.00904982
-4.91	-0.00379637	0.00895152	-0.00370546	-0.00126448	0.0045352	-0.000801514	-0.00411122	-0.000411547	0.00218088	0.00534488
-4.90975	-0.000407306	0.0100505	-0.00204424	0.00276305	0.00851878	0.00215828	-0.000489217	0.00127387	-0.000433732	0.000747841
-4.9095	0.000138071	0.00946337	-0.000450756	0.00599583	0.00590626	0.00613409	0.00369102	0.00212149	0.002305	-0.00107994
-4.90925	0.00162127	0.00536433	0.00182591	0.00285945	0.00637592	0.00258497	0.00133575	-0.00178483	0.00457296	-0.00539109
-4.909	0.0045541	0.00367871	0.00583553	-0.00187738	0.00454901	0.00424088	0.00220027	0.000369228	0.0026757	-0.0076705
-4.90875	0.00769625	0.00356172	-0.00114803	0.00193458	0.000383835	-0.000782984	-0.00142113	0.00354504	0.00188709	-0.0050321
-4.9085	0.00683024	0.00613804	-0.000857762	-0.00126012	-0.0010696	8.80008e-05	-0.00637361	0.00508084	0.00292664	-0.00161953
-4.90825	0.00624697	0.00335201	-0.00258388	-0.00200313	-0.00219438	-0.00142036	-0.00765603	0.00495274	0.00026699	-0.00214771
-4.908	0.00414542	0.00253249	-0.00419523	-0.00141878	-0.00177263	0.00201913	-0.0024718	0.00746552	-0.00418788	-0.00364621
-4.90775	0.00245944	0.00501469	-0.0070076	0.00234443	-0.00161001	0.00346405	-0.00109282	0.00639683	-0.00103321	-0.00520945
-4.9075	0.00447887	0.00424201	-0.00304199	0.00129138	0.000214653	0.006564	-0.00120813	0.00089569	6.40041e-05	-0.00675329
-4.90725	0.0054704	-0.00168253	0.000247625	0.00355125	0.00192775	0.00487237	0.00229563	-0.00150906	-0.00240464	-0.00514623
-4.907	0.0011854	0.00119733	0.00480902	0.00504014	0.00193061	0.000998638	0.0049347	-0.00322178	0.00293311	-0.000760186
-4.90675	0.00528718	0.00442837	0.00440333	0.0103598	0.00701031	0.00102094	0.00411745	-0.00516553	0.00915498	0.00959641
-4.9065	0.0098083	0.0038893	0.00607807	0.0084812	0.00727304	0.000191336	0.00724824	-0.00136088	0.00375305	0.0129169
-4.90625	0.00962559	0.00653574	0.0037081	0.00985848	0.00675914	-0.00464729	0.0101226	0.00247317	0.00454014	0.0126968
-4.906	0.0110565	0.0113835	0.00292834	0.0082512	0.00500111	-0.00355314	0.00804514	0.00580708	0.00634145	0.00953224
-4.90575	0.0161708	0.00834003	0.00450191	0.00788286	0.0015142	0.00252058	0.00757757	0.0043762	0.0056844	0.00718882
-4.9055	0.0133989	0.00546047	0.00663455	0.00496791	-0.00342455	0.00163154	0.00577872	0.00383545	0.00219995	-0.00159721
-4.90525	0.0114127	0.00393937	0.00371912	0.00485889	-0.000739912	0.000478968	-0.000903076	-0.000352961	0.00355877	-0.0080709
-4.905	0.0116104	0.00208948	0.0049685	0.00574895	0.000313251	0.00457492	0.00248218	-0.00394451	0.00639338	-0.00157459
-4.90475	0.00785525	0.00356452	0.00232757	0.00597617	0.00146288	0.0069651	0.00708364	-0.00412765	0.010908	-0.000560759
-4.9045	0.00480247	0.00194886	-0.00260974	0.000256544	7.88658e-05	0.00234501	0.00596277	0.00154128	0.00256048	-0.00688187
-4.90425	0.00522333	0.00159757	-0.00508177	-0.000366604	-0.00320224	0.00253283	0.00584524	0.00340545	0.00105338	-0.00640483
-4.904	0.00200784	0.00393943	-0.00577524	0.000833114	-0.00596663	0.00336448	0.00633587	0.00393988	0.00192447	-0.00111365
-4.90375	-0.000392374	0.00131689	-0.00641178	-0.00177935	-0.0054333	0.00566349	-0.000462881	0.00792966	-0.00450066	-0.00685817
-4.9035	0.00187326	-0.00207918	-0.00392426	-0.00201206	-0.000828472	0.00169962	-0.0052299	0.00476928	-0.0062918	-0.00860368
-4.90325	0.00764384	0.000238744	-0.00247071	0.00281796	0.00219514	-0.000493153	-0.00562763	0.00078763	-0.000964051	0.00154574
-4.903	0.00199538	0.000893382	-0.00178306	0.00525772	0.00576137	-0.0018001	-0.00588334	0.00255673	-0.00015965	0.00408075
-4.90275	0.00183151	-0.00297131	0.00473228	0.00143584	0.00923201	-0.00269009	0.00205819	0.000492272	0.00124762	0.00462729
-4.9025	0.00421579	0.0019217	0.00489683	0.00478479	0.00870324	-0.00418039	0.00484075	0.000471077	0.00363806	0.00765893
-4.90225	0.00633002	0.00110229	0.00125672	0.00698128	-0.000930389	0.000392907	0.0042352	3.57199e-05	0.000516811	0.00735902
-4.902	-0.000323885	0.00138319	0.00228364	0.00567469	-0.00144781	0.00701834	0.00694648	0.00348467	0.00173585	0.00440229
-4.90175	0.00252793	0.00136024	0.0028995	0.00275827	-0.00648182	0.00685399	0.00542903	0.00327643	-0.000111687	0.00169035
-4.9015	0.0055033	0.0031642	-0.00583846	0.00106819	-0.0140959	0.00820915	-0.0043579	0.00351801	-0.0054509	0.000385514
-4.90125	-0.000696405	-0.00079176	-0.0063375	-0.00586859	-0.0174572	0.00602557	-0.00375299	-0.00291036	-0.00607642	-0.00309954
-4.901	-0.0068614	-0.00081455	-0.00616003	-0.00868829	-0.0156392	0.00104073	0.000822313	-0.000960547	-0.00488525	-0.00232268
-4.90075	-0.00422925	-0.00196216	-0.0107755	-0.00798327	-0.0171629	-0.00426512	-0.00513487	-0.00610093	-0.00925155	-0.00659734
-4.9005	-0.000368747	-0.00212472	-0.00866534	-0.00682495	-0.0131475	-0.0061997	-0.0036424	-0.00982491	-0.00492245	-0.00328491
-4.90025	-0.00404612	-0.00289727	-0.00374832	-0.00635938	-0.00542567	-0.00728262	0.00158823	-0.011808	0.000162237	-0.000203379
-4.9	-0.00248667	-0.000673287	-0.00435028	-0.000998874	-0.000737	-0.0107184	0.00191515	-0.0071119	-0.00144701	0.00115226
-4.89975	0.00148081	0.00405636	-0.00178065	-0.00130856	0.00345762	-0.0118586	-0.000511975	-0.00779588	7.35713e-05	0.0100169
-4.8995	-0.0011559	0.00714771	0.00563893	-0.00115457	0.0121659	-0.0108408	0.00189323	-0.00249039	0.0049252	0.016648
-4.89925	-0.00311351	0.0104479	0.0052164	0.00335796	0.014566	-0.00539099	0.00264172	0.00264057	0.00649003	0.0149071
-4.899	0.000349769	0.0108212	0.00577616	0.00827474	0.00893794	-0.00498274	0.00448967	0.00524831	0.00588011	0.011648
-4.89875	0.00120562	0.00826877	0.00938157	0.0100478	0.00786267	-0.00043803	0.00414224	0.0067679	0.0106016	0.0113603
-4.8985	-0.00103174	0.00431077	0.011484	0.0149283	0.00369689	0.000659574	0.00362932	0.00646361	0.00856944	0.00241871
-4.89825	0.000934061	0.00370168	0.00958985	0.015631	0.0018699	0.00161552	0.00778656	0.00484387	0.00518473	-0.00289907
-4.898	-0.000160671	-0.000512569	0.00710556	0.00942526	0.00429561	0.00035922	0.0099368	0.000858023	0.00366669	-0.00478577
-4.89775	-0.00362859	-0.0030646	0.00651617	0.00672094	0.00192833	0.00153833	0.00816185	0.00342901	0.00168071	-0.00390192
-4.8975	-0.00464215	-0.00112069	0.00612539	0.00191642	-0.00240418	0.00351705	0.00650036	-0.00118422	-0.000457812	-0.0051476
-4.89725	-0.00424172	-0.000534499	0.00194711	-0.00244709	0.00163767	0.00292663	0.00523679	-0.000659412	-0.00100832	-0.000820888
-4.897	-0.00706882	-0.0050065	-0.00035713	-0.00472554	0.00100157	0.00278207	0.00234136	-0.000663161	0.00397831	0.00171427
-4.89675	-0.00650018	-0.00631729	0.00180554	-0.00369557	-0.00393407	0.00400319	0.00289993	0.00202555	0.00297384	0.00525179
-4.8965	-0.00403104	-0.000790054	7.05679e-05	-0.00324741	-0.00325607	0.000371079	-0.00114208	-1.87253e-05	0.00227855	0.00134836
-4.89625	-0.00194211	-0.00296784	-0.0012129	-0.00233514	0.000228872	0.000908337	-0.00261317	0.00556003	0.00148496	-0.000628252
-4.896	-0.00371049	-0.00172636	-0.00111816	-0.00188881	-0.00128932	0.00207653	-0.00156243	0.0030529	0.00204889	0.000569144
-4.89575	-0.00466941	0.000662465	-0.00564498	-0.00273544	-0.00379031	0.00222008	-0.00420234	0.00293271	-0.00120199	0.00150406
-4.8955	-0.00771211	0.00124672	-0.00814274	-0.00376975	-0.00140262	-0.001429	-0.00560334	0.00232587	-4.58089e-06	-0.00543916
-4.89525	-0.00811847	-0.00015877	-0.0059318	-0.00330186	-0.000304572	0.000330875	-0.00200657	0.00227468	0.004287	-0.00335905
-4.895	-0.0106493	0.00340107	-0.00637913	-0.00439851	0.00091114	-0.000705952	-0.00153779	-0.00116666	0.00352993	-6.46697e-05
-4.89475	-0.0109872	0.00307342	-0.00354967	-0.00388419	-0.00267143	-0.00104926	-0.000485384	-8.31396e-05	0.0030311	-0.00879092
-4.8945	-0.00387507	0.00229985	0.00158325	0.000977591	-0.00136474	-0.00534474	0.0038102	-0.00108264	-0.000163872	-0.011182
-4.89425	0.00103639	0.00663228	0.00262394	0.000563964	-0.000290599	-0.00565726	0.00231457	-0.000156597	-0.00289367	-0.00460551
-4.894	-0.00337413	0.00749934	0.00535206	0.00156645	0.00295805	-0.00698266	0.00243005	-0.00334931	-0.00628954	-0.00730177
-4.89375	-0.0021151	0.00503952	0.00756493	0.000595908	0.00609813	-0.00840386	0.00175215	-0.00421323	-0.00711135	-0.00373123
-4.8935	0.00114249	0.00513238	0.0060815	1.11962e-05	0.00629002	-0.00744367	-0.00224179	-0.00247996	-0.0063588	0.000962643
-4.89325	-0.00177795	0.0084581	0.00352387	-0.0042619	0.00324949	-0.0045445	-0.00810312	-0.00277731	-0.00477108	0.000128286
-4.893	-0.000308161	0.00354054	0.00204045	-0.00631623	0.000394985	-0.000828919	-0.00765993	-0.00491322	-0.00758257	-0.00358153
-4.89275	0.00546185	0.00103452	-0.00123203	-0.00624407	-0.0007017	0.000850623	-0.00721637	-0.00156541	-0.0091677	0.000749345
-4.8925	0.00494206	0.00255718	-0.00326755	-0.00158917	-0.00341701	-0.00295762	-0.00656395	-0.00107965	-0.00365547	-0.00279453
-4.89225	0.00698005	0.00103492	-0.00124887	-0.00507455	-0.00135892	-0.00608922	0.00053576	-0.00131186	-0.00576657	-0.00236876
-4.892	0.00838838	0.0021121	0.000177025	-0.00377213	0.00290407	-0.00613531	0.00378227	0.00170936	-0.000761476	0.00322118
-4.89175	0.00548605	0.0048517	0.00205025	0.003437	0.00538872	-0.00466825	0.00123899	0.00158501	0.0060186	0.0054727
-4.8915	0.00145689	0.00831692	0.00637104	0.00398871	0.00560339	-0.00231427	0.00135776	0.00242125	0.00745734	0.00683095
-4.89125	0.00481877	0.0100264	0.00730961	-5.41236e-05	0.0015122	0.000409398	0.00549343	0.00686337	0.00697184	0.0116715
-4.891	0.00249705	0.0108929	0.00514998	0.000530621	0.0018856	0.00573456	0.00353294	0.00771709	0.00633062	0.00450193
-4.89075	0.000470946	0.00581085	0.00421648	-0.000609226	-0.00291523	0.00662297	0.00322969	0.00591873	0.00114119	-0.00398127
-4.8905	-9.77617e-05	3.60752e-06	0.000133181	-0.00760558	-0.00547502	-0.000972069	0.00483925	0.00538556	-0.0033868	-0.00633042
-4.89025	0.00113938	-0.00629501	-0.00528439	-0.00806227	-0.00562321	-0.00433853	0.00168493	0.00300698	-0.0061196	-0.012754
-4.89	-0.00188789	-0.0111656	-0.00606768	-0.00562424	-0.00415637	-0.00432063	-0.00525311	-0.00137454	-0.00740393	-0.0167245
-4.88975	-0.00230208	-0.0106023	-0.00517626	-0.00535755	-0.00334251	-0.00591584	-0.00992771	-0.00613254	-0.00241103	-0.0138017
-4.8895	-0.00187832	-0.0110938	-0.00343752	-0.0044955	-0.00306039	-0.00659907	-0.00792004	-0.0111382	-0.00159111	-0.00997987
-4.88925	-0.00159024	-0.00488808	-2.09321e-05	-0.00197968	-0.00492566	-0.00680363	-0.00598217	-0.0128981	-0.00348649	-0.00470324
-4.889	-0.00228331	-0.00182041	0.00128937	-0.00322194	-0.00043152	-0.00864029	-0.00546875	-0.00872121	0.00346679	0.0042707
-4.88875	-0.001999	0.0016219	-0.000432199	3.85872e-05	0.00268526	-0.0110019	-0.00229207	-0.00650153	0.000797797	0.00681416
-4.8885	-0.00240333	-0.000346371	0.000597878	0.00481389	0.00412193	-0.0161048	0.000467359	-0.00620179	-0.00070481	0.0116822
-4.88825	-0.00271729	0.00649004	-0.000886075	0.00928404	0.0106814	-0.0157828	0.000283283	0.000157128	0.00163643	0.0165059
-4.888	0.00147226	0.00721531	0.00213986	0.00831977	0.0106169	-0.00783339	-0.00144253	0.00599591	0.00479672	0.00893842
-4.88775	0.00760304	0.00466222	-9.63578e-05	0.00789883	0.00397446	-0.0052374	0.00112932	0.00309963	-0.00176785	0.00176122
-4.8875	0.0119853	0.00349114	0.00445328	0.00269613	0.00137229	-0.0027672	0.00519352	0.00189989	-0.00248045	-0.000446832
-4.88725	0.0105788	-0.000349372	0.00497489	-0.00295144	0.00115652	-0.00153768	0.000989021	0.00495943	-0.00532504	-0.00131579
-4.887	0.0127911	-0.00746641	0.00408995	-0.00666961	-0.00495978	-0.00183245	-0.00310042	0.00589339	-0.00773348	-0.00757259
-4.88675	0.00473406	-0.00985402	0.00193854	-0.00817381	-0.00330869	-0.00471875	-0.00455015	0.00158244	-0.00834461	-0.00358873
-4.8865	-0.00254473	-0.00992407	0.00264881	-0.00663204	0.0032392	-0.00397725	-0.00571997	-5.05083e-05	-0.00421248	0.00142674
-4.88625	-0.00803215	-0.0113759	-0.00126182	-0.00537341	0.00317299	-0.00542365	-0.0122119	-0.000102982	-0.00166591	-0.000437745
-4.886	-0.00572644	-0.00547358	-0.00209649	-0.00216807	0.00221159	-0.00499562	-0.00758813	-0.00122432	0.00210403	-0.000944923
-4.88575	-0.00985026	-0.00247637	-0.000491939	-0.00521035	0.0041564	-0.0039467	-0.00504222	-0.0054333	0.00101602	0.00235695
-4.8855	-0.00323056	0.000731926	-0.000281532	-0.00172976	0.000227585	-0.00638353	-0.00793709	-0.00701536	0.0025557	-0.00204745
-4.88525	-0.000832374	0.00305005	7.87142e-07	-0.0002589	0.00224272	-0.00696342	-0.00966575	-0.00613952	0.00528871	0.00106213
-4.885	0.00292153	0.00333058	0.00120202	-3.68323e-05	0.00805188	-0.00484965	-0.00595104	-0.00445304	0.00854891	0.00425597
-4.88475	0.000562332	0.00379753	0.000544327	0.00139496	0.00287155	-0.00230736	-0.00489849	-0.00220575	0.00904945	0.00662165
-4.8845	0.00571021	0.00555311	0.00175506	0.00535839	0.00322745	-0.00053909	-0.00221066	-0.00134543	0.0146298	0.0102
-4.88425	0.00204075	0.00585678	0.00473437	0.00373715	0.00884687	0.00280704	0.00262426	0.00360693	0.0111523	0.0168619
-4.884	0.00160134	0.00520038	0.00869151	0.00356584	0.00379733	0.00387307	0.00489108	0.00717652	0.00866272	0.00987313
-4.88375	-0.000636534	0.00700291	0.00751282	0.00623681	-0.00154198	0.00462148	0.00589488	0.00430748	0.00448405	0.00532349
-4.8835	0.000633223	0.00224957	0.0103188	0.00496511	0.00162908	0.00242997	0.00626831	0.00248713	0.00296769	0.0044434
-4.88325	-0.0037586	-0.000536486	0.00719808	0.00385484	0.00676943	-0.000836694	0.00437576	0.00244895	0.000286012	0.00103615
-4.883	0.000513272	-0.000325593	0.00633961	0.00310739	0.00665284	-0.00149543	0.00299758	-0.000811707	0.0058652	-0.00312785
-4.88275	0.00317657	0.000611682	0.00490564	0.00257045	0.00763596	0.000402487	0.00521525	-0.000932009	0.00699009	0.00278575
-4.8825	0.00317077	0.000143159	0.00778501	0.00290973	0.00848373	0.00186609	0.00682831	0.004658	0.00540474	0.00623018
-4.88225	0.00867798	0.00632526	0.00367196	-6.0877e-05	0.00778276	0.00303892	0.00346432	0.00407288	0.00299542	0.000406405
-4.882	0.0113948	0.00733202	0.00675141	-0.000274183	0.00193629	0.00437523	0.00395375	0.00742718	0.00224636	0.000263932
-4.88175	0.00677045	0.00344414	0.00594756	-0.0012782	-0.00332932	0.00589914	0.00463006	0.0116848	-0.000536334	0.00166237
-4.8815	0.00399822	0.0035618	0.00495395	-0.0057759	-0.00579205	0.00367779	0.00168741	0.0101272	-0.00403653	-0.00398589
-4.88125	0.00246429	0.00239229	0.0016911	-0.00211823	-0.00446561	0.000869312	-0.00053375	0.00430164	-0.000274194	-0.00651079
-4.881	-0.00388182	0.000659797	0.00307905	0.00353609	-0.00249872	0.00112169	0.00145192	0.00582712	0.00246063	-0.00307184
-4.88075	-0.0085036	-0.00165834	0.00380804	0.00313508	0.0010115	0.00194014	-0.00151361	0.00284931	0.00159382	-0.000490097
-4.8805	-0.00564194	0.00363423	0.0025149	0.00745555	0.00910755	0.000850388	0.00175669	0.0024815	0.00531148	0.00249664
-4.88025	-0.0032349	0.00604599	0.000617838	0.0123048	0.00354608	0.000651015	0.00285591	0.00448528	0.00482803	0.00475719
-4.88	-0.00354343	0.00766098	0.00266574	0.00305467	-0.00499185	0.000869547	-1.80244e-05	0.00728164	-3.14589e-05	0.00332999
-4.87975	0.000394342	0.00473361	-0.00147673	-0.00250373	-0.00130098	-0.0041734	-0.0011166	0.00657343	0.00386656	0.00521241
-4.8795	0.0051505	0.00609223	-0.00315352	-0.00184542	-0.00532907	-0.00582342	-0.000181573	0.00540416	0.00427165	0.0020612
-4.87925	0.00245118	0.00234614	-0.00428177	-0.00454576	-0.0133119	-0.00617552	-0.00576428	0.00604646	-0.00121605	-0.00253246
-4.879	-0.000338884	-0.000651716	-0.00782596	-0.00846221	-0.010463	-0.00390893	-0.00933902	0.00231373	-0.00108631	-0.00568638
-4.87875	0.00331754	-0.00467931	-0.00677269	-0.00703609	-0.00312116	-0.00598361	-0.00875466	0.00203458	0.000532135	-0.00430263
-4.8785	0.00027686	-0.00512347	-0.00331525	-0.00399205	-0.00803551	-0.0029116	-0.00880322	0.00229761	-0.00275369	-0.00699238
-4.87825	-0.00244094	-0.0070676	-0.00650402	-0.00226354	-0.00279608	0.000993851	-0.00593378	0.00141008	-0.0047822	-0.00378766
-4.878	0.000934423	-0.00870696	-0.00584002	0.000996761	0.00719743	-1.82411e-05	-0.00168315	-0.00522107	-0.00345948	0.00385268
-4.87775	0.00314164	-0.00439754	0.00230617	0.0047047	0.0109687	-0.00269935	0.00422516	-0.00367218	0.000116525	0.00398686
-4.8775	0.00415027	0.00323685	0.00125885	0.00670507	0.0107184	0.00202644	0.00546441	-0.000367858	0.00588283	0.0080517
-4.87725	0.0029406	0.00681797	0.00169655	0.00816014	0.0148696	0.00451642	0.00686803	0.00286903	0.00705098	0.0111359
-4.877	0.00214004	0.0100018	0.00881156	0.00794243	0.010338	0.00106499	0.00836608	0.00765105	0.00923194	0.00806107
-4.87675	0.0029593	0.0106104	0.00913977	0.00528379	-0.000938398	0.000663893	0.00682548	0.0122065	0.00867134	-0.000341793
-4.8765	0.00478784	0.00651187	0.00747466	0.00236708	0.000859767	0.000691612	0.00425722	0.00946782	0.00604798	0.00300915
-4.87625	0.000594229	0.00271757	0.00553363	0.00683114	0.00347696	0.0010935	0.0033925	0.00439622	-5.91835e-05	0.000698547
-4.876	0.00195857	-0.00189518	0.00753637	0.00449853	0.00284241	0.00359133	0.00353162	0.00351943	-0.000452173	-0.00186671
-4.87575	0.00661601	-0.000934912	0.00468266	0.00381988	0.00370961	0.00628022	-0.000182402	0.00389345	0.000250238	-0.00432465
-4.8755	0.00654303	0.000188791	0.00195773	0.00493941	0.00686808	0.00733762	0.00140523	0.000870544	0.0046991	-0.00286816
-4.87525	0.00687851	0.00318691	0.00319075	0.00559759	0.00663181	0.00760248	-0.00212209	0.0055948	0.00723161	-0.00181643
-4.875	0.00955464	0.00239189	0.0070425	-0.00126665	0.00527597	0.00844402	-0.00104825	0.00772271	0.00961852	0.000697176
-4.87475	0.00993209	0.00323581	0.00313965	-0.00446373	-0.000106741	0.00647135	0.00138244	0.00302567	0.00511862	-0.000760186
-4.8745	0.00681705	0.00134013	0.00249105	-0.0038023	0.00117379	0.0040397	0.00327391	-0.000702989	0.00717896	0.00477142
-4.87425	0.00277151	-0.00100137	0.00859013	-0.00284908	0.00718866	0.00319707	0.0041624	-0.00139951	0.00330311	0.00896731
-4.874	-0.00117279	0.000285671	0.00634088	-0.00204224	0.0066571	0.00353189	0.00780769	-0.00241544	0.00265885	0.00356247
-4.87375	0.00056494	0.000214961	0.00277538	0.00150731	0.0100249	0.000441827	0.00743539	0.000994182	0.000572384	0.000280617
-4.8735	0.00334522	0.00166578	0.00491478	0.00806871	0.0150806	0.00247245	0.0052177	0.00488727	0.0062534	0.00259592
-4.87325	0.00580907	0.00421731	0.00417498	0.00734328	0.0121578	0.0045878	0.00274275	0.00669537	0.00309547	-0.00181913
-4.873	0.00822125	0.00817485	0.00143386	0.00912487	0.00773303	0.00660884	0.00108298	0.0112123	0.00427758	-0.00467742
-4.87275	0.00435226	0.00269578	0.00381259	0.00576998	0.00735066	0.00904449	-0.000599456	0.00867318	0.00269954	-0.00559022
-4.8725	0.00178579	0.00220376	0.00261935	0.00194205	-0.003015	0.00689482	-0.00412691	0.00277575	1.77338e-05	-0.00662119
-4.87225	-0.000248289	0.00194718	0.000114045	-0.00229964	-0.00402758	0.0017132	-0.00830987	0.000297372	-0.00328874	-0.00789154
-4.872	-0.000612622	0.000121378	5.99154e-05	-0.000377944	-0.00433446	-0.000468339	-0.007237	-0.00168551	-0.00491923	-0.0086525
-4.87175	0.000495949	-0.000791586	-0.000158484	-0.00750117	-0.00225334	-0.00259233	-0.0101318	-0.00173211	-0.00623406	-0.00879099
-4.8715	0.00557773	0.0026973	-0.0037779	-0.00402795	-0.0018725	-0.00341604	-0.0110419	0.000543872	-0.00479018	-0.00343284
-4.87125	0.00686517	0.00115181	-0.0023777	-0.00120042	-0.000958914	-0.002644	-0.00454916	-0.000835713	-0.00111369	-0.0064302
-4.871	0.00485125	-0.00137739	0.00209233	-0.00157241	-0.00521759	-0.00121117	-0.00158313	0.000522531	0.000530224	-0.00706685
-4.87075	0.00374427	-0.00360188	0.000195953	-0.00481658	-0.00596891	-0.00455989	-0.00646288	-0.000380771	0.00172088	-0.00329366
-4.8705	0.000200836	-0.00788702	-0.00123764	-0.00287303	-0.00777524	-0.00658832	-0.00669689	-0.0025472	-0.00168624	-0.00467058
-4.87025	-0.00157385	-0.0110948	-0.000864322	-0.00307401	-0.0100024	-0.00977206	-0.00590568	-0.00526416	-0.0024864	-0.0068694
-4.87	-0.00423527	-0.00966564	-0.000897677	-0.00272451	-0.00177074	-0.00546535	-0.0120957	-0.00453993	-0.00274186	-0.00538632
-4.86975	-0.00767891	-0.00840087	-0.00481265	-0.00427425	0.00714405	-0.00511105	-0.0113262	-0.00419144	-0.00539085	-0.00383124
-4.8695	-0.010756	-0.00250022	-0.00138585	-0.00470774	0.00680157	-0.00511333	-0.00672599	-0.00485048	-0.00167011	-0.00375182
-4.86925	-0.00832053	0.00234659	0.00134822	-0.00597707	0.00657317	-0.00210304	-0.00394588	-0.00662079	0.00150558	-0.00157912
-4.869	-0.0084591	0.00162118	-0.000697797	-0.0041067	0.0119747	0.000513835	-0.00214704	-0.0070866	0.00133769	-0.00251363
-4.86875	-0.00560606	0.00110534	0.00302181	-0.00707486	0.00552007	-0.00369134	0.000725208	-0.0080477	0.00145569	-0.00160675
-4.8685	-0.0033966	0.0032131	0.00516214	-0.00596778	-0.00250595	-0.00305326	0.00128737	-0.00897889	-0.000371903	-0.00198787
-4.86825	-0.000761054	0.000192872	0.00274379	-0.00578893	-0.00317038	0.000969507	0.00252422	-0.00997766	-0.00630569	-0.00397577
-4.868	0.00033846	-0.00114144	-0.00195553	-0.00494092	-0.00149063	-0.000227899	0.00191531	-0.0113249	-0.00910476	-0.005046
-4.86775	0.00355097	-0.000228359	-0.00220913	-0.00809425	-0.00757339	-0.00161706	-0.00132978	-0.0119276	-0.0126439	-0.00493281
-4.8675	-0.00167221	0.000685998	-0.00691107	-0.0074573	-0.00586881	-0.00290556	-0.00537017	-0.0113014	-0.0137171	-0.00256702
-4.86725	-0.00332739	0.000522836	-0.00706715	-0.00493391	-0.00118841	-0.00449849	-0.00805799	-0.0142418	-0.0101067	0.000950183
-4.867	-0.00532356	-0.00359937	-0.00286203	7.47869e-05	0.00462147	-0.00607846	-0.00852533	-0.0112372	-0.00580691	0.00298521
-4.86675	-0.002816	-0.00296712	0.0031453	0.000181237	0.00451186	-0.00476123	-0.0127273	-0.0053186	-0.00174879	0.00657651
-4.8665	-0.0019724	-0.000742984	0.00294379	0.00363202	0.00519695	-0.00299924	-0.008943	-0.000288168	0.00217129	0.0070923
-4.86625	0.00111908	-0.00191558	0.00463627	0.00401914	0.00747193	-0.000265827	-0.0071441	-0.00224318	0.0072171	0.0085653
-4.866	0.00602389	-0.00215122	0.00809953	0.00234997	0.00721983	0.00296314	-0.00935946	-0.00140079	0.00680221	0.0051184
-4.86575	0.0101469	-0.000207362	0.00302878	-0.00154604	0.00172096	0.00507857	-0.00877458	-0.000174008	0.000593417	0.00414813
-4.8655	0.00716848	0.0011272	0.00132212	-0.000721223	-0.00211943	0.00684402	-0.00251747	-0.000845527	2.43607e-05	0.00633097
-4.86525	0.00685742	0.00290702	0.00664508	-0.00732987	0.000123058	0.00250488	-0.00303148	-0.00460145	0.00176995	0.00646119
-4.865	0.00835874	0.00562443	0.00641701	-0.00762993	-0.00352796	0.000140846	0.00119557	-0.00347878	-0.00595158	0.00265191
-4.86475	0.00672117	0.00719376	0.00233035	-0.00313972	-0.00732074	-0.00251655	0.00189376	-0.0019441	-0.00732288	0.00441711
-4.8645	0.00203894	0.00707708	0.00239558	-0.000869731	-0.0068537	-0.00462138	0.000421952	-0.00168674	-0.00233226	0.00357526
-4.86425	0.00134455	0.00162121	-0.0017477	-0.00217613	-0.00505418	-0.00526166	-0.00163247	-0.00378777	7.4271e-05	-0.000899738
-4.864	-7.17291e-06	-0.00413904	-0.00513877	0.00158738	-0.00760682	0.000301663	-0.00224084	-0.00803611	-0.00512356	-0.00393296
-4.86375	-0.00199574	-0.00622309	-0.0050603	0.00444041	-0.00533941	0.00439274	-0.00242711	-0.00745682	0.000419261	-0.00130035
-4.8635	0.000373028	-0.00673797	-0.00414651	0.00562914	-0.00412274	0.00348533	-0.00230984	-0.00776184	-2.89303e-05	-0.00314826
-4.86325	0.00278397	-0.00437343	-0.00314537	0.00293717	-0.00222769	0.00220437	-0.00209912	-0.00984404	0.00179739	-0.00501997
-4.863	0.00241638	-0.00156334	0.00173756	0.00291471	-0.00166724	0.00302596	-0.00123478	-0.0117212	0.00175346	-0.00804611
-4.86275	-0.00053298	0.00241796	0.0057898	0.00520311	0.00373953	0.0010785	-0.000534724	-0.00755203	0.00294762	-0.00450223
-4.8625	-0.000350777	0.00133974	0.00920361	0.00117922	0.00311157	-0.00167752	-0.00340754	-0.00452303	0.000463432	-0.00562665
-4.86225	-0.00199276	-0.00051113	0.00795415	-0.00543028	0.00114787	0.00273346	0.000119498	-0.00144849	0.0035291	-0.00471754
-4.862	-0.00262851	0.000144814	0.00980143	-0.00465554	0.00287702	0.00472404	-0.00118847	-0.00328453	-0.00183473	-0.00132194
-4.86175	-0.00334007	0.000636279	0.00615682	-0.000942345	0.00276105	0.00396801	-0.00188871	-0.00220246	-0.00502634	-0.0018546
-4.8615	-0.00177396	0.000658941	0.00522455	-0.00446871	-0.00194153	0.00523067	2.62169e-05	-0.000706324	-0.00580127	-0.00190319
-4.86125	0.000105816	0.00225244	0.000942849	-0.00283336	0.00720218	0.00379	-0.00100201	0.000999954	-0.00291681	-0.000942383
-4.861	0.000171334	0.00393898	0.00199521	0.0028834	0.0131218	0.00268148	-0.00464346	-0.000745425	-0.000866918	0.000135488
-4.86075	0.00324528	0.00461787	0.00471244	0.00768825	0.0149979	0.00517091	-0.00298361	0.00576517	0.00361759	0.00180018
-4.8605	0.00671558	0.00848104	0.00945413	0.00982393	0.0193812	0.00474869	-0.00134687	0.0104467	0.00570297	0.00602703
-4.86025	0.00541539	0.00670018	0.00635506	0.0133131	0.0195305	0.0023315	-0.00498752	0.0110565	0.00920181	0.00513598
-4.86	0.00484458	0.00742467	0.00691908	0.0143842	0.0130079	0.0108249	0.00124879	0.010157	0.00692117	0.00523832
-4.85975	0.00905159	0.00541088	0.00985622	0.00922894	0.00432668	0.0102385	0.00384118	0.00750567	0.00132747	0.00633324
-4.8595	0.0077419	0.00419352	0.00618112	0.000824324	0.000485255	0.00346538	0.00362945	0.00407225	-0.00376782	0.00368458
-4.85925	0.00371288	0.00168884	0.00289307	-0.00339258	-0.00279695	0.000385839	-0.00151061	0.000262558	-0.00723786	0.00515807
-4.859	0.00791569	0.00248631	0.00442992	-0.00389812	-4.31074e-05	0.00165078	-0.00197851	-0.00110951	-0.00950266	0.00536159
-4.85875	0.00501098	0.000754019	0.00722471	-0.00230617	-0.000864814	-0.00452927	-0.00793384	-0.00189612	-0.0100764	0.00490219
-4.8585	-0.0016098	0.00176056	0.00302775	-0.00116319	0.00378838	-0.00655361	-0.00461996	0.00235275	-0.00837186	0.00387387
-4.85825	-0.00195935	-0.00100266	0.00323234	0.00292154	0.00367534	-0.00530751	-0.00389679	0.00234469	-0.00441553	0.00218733
-4.858	0.00242196	-0.00243136	0.00168889	0.00483466	-0.000369317	-0.00392251	-0.00181851	0.00324827	-0.00610139	-0.00264554
-4.85775	-0.00154313	-0.00245481	0.00200419	0.00353006	-0.00285231	-0.00126417	-0.0021922	0.00209693	-0.00506895	-0.00612933
-4.8575	0.000191556	-0.000791657	0.00168335	0.00498361	-0.00507666	-0.00298235	-0.000720676	0.00404425	-0.00506969	-0.00725581
-4.85725	0.00272288	-0.00184528	0.00456641	0.00654739	-0.000468867	-0.00385813	-0.00333531	0.00125843	-0.00327633	-0.00794715
-4.857	0.00138413	-0.00193897	0.00603192	0.00435883	0.00263847	-0.00250909	-0.00359117	-0.00124579	-0.00280741	-0.00763914
-4.85675	-0.0024882	-0.000744254	0.00985888	0.000463438	0.0034074	-0.00160701	-0.00323993	-0.00512803	-0.00283316	-0.00883219
-4.8565	-0.000284095	-6.49879e-05	0.00868117	0.00121016	0.00605147	-0.00496665	-0.00204985	-0.00163925	-0.0030606	-0.00662979
-4.85625	0.00462599	0.0019019	0.00774932	-0.00383375	0.00640347	-0.000498885	-0.00128052	-0.00502188	-0.00244921	-0.0051112
-4.856	0.00440465	0.00131639	0.0040005	-0.00544459	-0.00194437	-0.000658209	-0.00331447	-0.00394955	-0.00162085	-0.00197585
-4.85575	0.00379384	0.00356348	0.00257751	-0.00398459	-0.00399759	0.00269962	-0.00490221	0.000839937	-0.000266703	-0.00137709
-4.8555	0.00599757	0.00377344	-8.95999e-05	0.000841746	0.000637449	0.00560806	-0.00621199	0.00456501	0.00350825	0.00427553
-4.85525	0.00928387	0.00358568	-0.000675995	0.00168182	-0.00254104	0.0069366	-0.00555682	0.00282338	0.00927979	0.00818651
-4.855	0.00475289	0.00337488	0.00070073	0.00363546	-0.00218632	0.00389216	-0.000651182	0.00143902	0.011491	0.00567439
-4.85475	0.00381544	-0.000512789	0.00212163	0.00302483	-0.00122701	0.00712183	-0.00218911	6.87212e-05	0.00712536	-0.000676195
-4.8545	0.00400474	-0.00353256	0.000964814	0.000723388	-0.00565404	0.00568171	-0.00261038	0.00163157	0.00102512	-0.00100349
-4.85425	0.00336566	-0.00500665	0.00146233	-0.00297806	-0.007976	0.00150865	0.000917351	1.70865e-05	0.00315592	-0.00409954
-4.854	-0.00188231	-0.00613042	0.0077764	-0.00306874	-0.00638719	1.45011e-05	0.00301813	-0.00561829	0.00033193	-0.0071819
-4.85375	-0.00197979	-0.00631808	0.0036461	-0.00229892	-0.00182582	0.00130103	-0.00312422	-0.00178612	-0.0013487	-0.00477159
-4.8535	0.000920935	9.85421e-05	0.00372342	-0.000196727	0.00194118	-0.00237529	0.00247845	-0.00163018	-0.000294798	-0.00312573
-4.85325	0.000729965	0.00290778	0.00727777	0.00211144	0.00826128	-0.00396123	0.00168479	-0.00442345	0.00353691	-0.00344225
-4.853	0.000852886	0.00494366	0.00860586	0.00547998	0.0147984	0.00153441	0.00215158	-0.00197744	0.00542273	0.00249155
-4.85275	0.00310344	0.00833889	0.0057587	0.00862662	0.0134456	0.00422588	0.00163973	0.0028419	0.00343838	0.00011897
-4.8525	0.0027963	0.00735538	0.00791138	0.00727311	0.009376	-0.00170564	0.000100081	0.00172935	0.00221436	-8.61447e-05
-4.85225	0.000587341	0.00527098	0.0118437	0.00570808	0.00907209	0.000347991	-0.00136974	0.00380638	0.00335887	0.00425602
-4.852	0.00108698	0.00384361	0.0130228	0.00540123	0.00834549	0.00824425	-0.000786273	0.000184413	0.00576824	0.00862418
-4.85175	0.00237435	0.0052257	0.0142013	0.00428555	0.00424809	0.00406373	-0.00134593	0.00146666	0.00563161	0.00119983
-4.8515	0.00126744	0.00384351	0.0125737	0.000571766	0.00293757	0.00468281	-0.00204779	0.00514346	0.00470789	0.00266471
-4.85125	0.003404	0.00489747	0.0149445	0.00237426	0.00228166	0.00773102	0.000310657	0.00387309	0.00290333	0.00193729
-4.851	0.00406286	0.00822307	0.011293	0.00412657	-0.000595164	0.00875458	0.00035651	0.0055987	0.00274013	-0.00353054
-4.85075	0.00117699	0.00658334	0.00421353	0.00642003	-0.000901791	0.00225023	0.00117452	0.0116431	0.00194736	-0.00611611
-4.8505	0.000458261	-0.000441541	0.00121546	0.00378278	-0.00621316	0.00175356	0.000474561	0.00954046	-0.0028743	-0.0016203
-4.85025	0.0018929	0.00206419	0.00113048	-0.000420538	-0.00649297	0.000573982	2.97131e-05	0.00929124	-0.00275593	-0.000289025
-4.85	-0.00393871	0.00260284	-0.000951841	0.00179248	-0.001183	0.0033432	0.000238923	0.0116582	0.000381393	0.003377
-4.84975	-0.00303191	0.00248597	0.000731583	0.00214263	-0.000505086	0.00165219	-0.00155765	0.0104504	-0.00246025	0.00566011
-4.8495	0.00719181	0.00606845	0.00686024	0.00269721	0.00191041	0.00323782	-0.000180517	0.0119253	0.000346753	0.00545477
-4.84925	0.00792548	0.00765937	0.0122522	0.00649266	0.00781171	0.00793534	0.00224805	0.0139441	0.00399095	0.00549254
-4.849	0.00470007	0.00461556	0.0117096	0.0067954	0.00378854	0.0103685	0.00353461	0.0126675	0.00344923	0.00162597
-4.84875	0.00708898	-0.00107435	0.0110888	0.00334945	-0.00606599	0.0118157	0.00481896	0.00921237	0.000304311	-0.00424231
-4.8485	0.0065489	-0.003744	0.00610368	0.00368597	-0.00597833	0.0160495	0.00491082	0.0065682	0.00126512	-0.00856171
-4.84825	-0.00463975	-0.00751291	0.00313281	-0.000994125	-0.0127942	0.0143133	0.00526143	-0.000572705	-0.00112799	-0.0111495
-4.848	-0.00884205	-0.00802605	-0.00304945	0.000783502	-0.0194758	0.00861849	-0.00188669	-0.0046725	-0.00325651	-0.0161801
-4.84775	-0.00625203	-0.0116549	-0.00707661	0.00156855	-0.0151107	0.00495584	-0.00504166	-0.00469086	-0.00279494	-0.0134843
-4.8475	-0.00533232	-0.0101552	-0.00755402	0.000526162	-0.0118394	0.00388454	-0.00466964	-0.00292145	0.0012627	-0.0124151
-4.84725	-0.00895809	-0.00966293	-0.00417119	0.00157661	-0.00996822	-0.000683808	-0.00460134	-0.000748236	0.00494359	-0.00577848
-4.847	-0.00459917	-0.0101552	-0.00563335	0.00535446	-0.0060137	-0.001195	-0.0073347	-0.000323588	0.00318246	-0.0029081
-4.84675	-0.0011098	-0.010015	-0.00600339	-0.000464525	-0.00226744	-0.000669516	-0.00411253	0.0012145	-0.000262963	0.000229362
-4.8465	-0.00321527	-0.00722846	-0.000520831	-0.000420053	-6.77862e-05	-0.00383111	-0.0031327	-0.00338266	-0.000241536	0.00253338
-4.84625	0.000998922	-0.0041625	-0.000117879	-0.000129417	0.00459344	-0.00878391	-0.00537403	-0.00733547	-0.0050785	0.00379431
-4.846	0.00554613	7.55831e-05	-0.000687187	-0.00429025	0.00405939	-0.00739405	-0.00691391	-0.00877639	-0.0061928	-0.000203079
-4.84575	0.00451634	0.00415038	0.00104549	-0.0124696	0.000179388	-0.0060114	-0.00471922	-0.00717821	-0.00556467	-0.00350461
-4.8455	0.000668003	0.00681921	0.00403627	-0.00892697	-0.00159485	-0.00475856	-0.0052316	-0.00702191	-0.000188304	-0.00365012
-4.84525	-0.000271487	0.00658462	0.00522147	-0.00666507	-0.0024347	-0.00187148	-0.00168099	-0.00317312	0.00167486	-0.00699726
-4.845	-0.00268576	0.00185487	0.00498939	-0.00430555	-0.00760426	-0.00152684	0.00252401	0.00163469	0.00668892	-0.00880884
-4.84475	-0.00363808	-0.000955218	0.00369675	-0.00145738	-0.00746398	-0.00223355	0.0052557	0.00110974	0.0030877	-0.00766588
-4.8445	0.000891947	-0.00341425	0.00309904	0.00793489	-0.00278689	-0.00214144	0.000141627	0.0018599	-0.0011973	-0.0067296
-4.84425	0.00545771	-0.0045147	0.00440509	0.0059263	-0.00566287	-0.00522742	0.00109813	0.000799627	-0.00198817	-0.00401265
-4.844	0.00755534	-0.00128243	0.00438653	0.00195422	-0.00474886	-0.00828144	-0.00548767	0.00427328	-0.00391036	0.00176784
-4.84375	0.00375448	0.000473748	0.00578542	0.00071306	0.00191881	-0.00549833	-0.0115825	0.00128402	-0.00768635	0.00267273
-4.8435	0.00269179	-0.000884257	0.00571924	-0.000778503	0.0014949	-0.0030977	-0.0097604	0.00330265	-0.0105206	0.00011286
-4.84325	-0.0020303	0.00197232	0.00576432	-0.00454123	0.00418585	-0.0018191	-0.00434173	0.00387157	-0.00502219	0.00260547
-4.843	-0.00174606	0.00105905	0.0050661	-0.00797998	0.00605802	0.000352547	-0.00361578	0.00418795	-0.00587382	-0.00314924
-4.84275	0.00117975	-0.00397605	0.00208872	-0.00732837	0.0092623	0.00496204	-0.000205833	0.00126081	-0.00896347	-0.00587327
-4.8425	0.00384805	-0.00179861	0.00189671	-0.00475939	0.00217695	0.00891249	0.00348302	0.00237398	-0.00725145	-0.00252841
-4.84225	0.0040683	-0.00191667	0.000128592	-0.00348326	0.00167045	0.00864716	0.00191829	-0.000293113	0.00595331	0.00569395
-4.842	0.00470268	-0.00463311	0.00181021	-0.00103652	-0.0050138	0.00467755	0.00103103	0.00181435	0.00213188	0.00476539
-4.84175	0.00486669	-0.00388458	6.63934e-05	0.00435643	-0.0030691	0.00423114	-0.00153775	0.00292228	0.00154146	0.00608663
-4.8415	0.00259874	-2.12874e-05	-0.000226496	0.00673567	-0.010247	0.00547598	-0.00221378	0.00145124	0.00704192	0.00554616
-4.84125	0.00287001	0.00108004	0.00032384	0.00244035	-0.0118396	0.00567331	-0.00235257	0.00469648	0.00647667	0.00444763
-4.841	0.0033079	0.00100987	0.00689232	-0.00159645	-0.0135755	0.00418238	-0.0040801	0.00713198	-0.00397073	-0.002475
-4.84075	0.00178216	0.00309402	0.0037367	-0.00467159	-0.0134411	0.00349208	-0.00258511	0.00307808	-0.00689446	-0.00629045
-4.8405	-0.000707932	0.00499253	0.00559459	-0.00514772	-0.0116732	0.00246444	0.000426049	-0.000878898	-0.00720654	-0.00392405
-4.84025	-0.00358185	-0.000322997	0.00773501	-0.00399896	-0.0087756	0.00300979	0.00367165	-0.000491818	-0.00654081	-0.00252099
-4.84	-0.00399596	-0.00301667	0.00509433	-0.00213208	-0.00402506	0.000322237	0.00247904	-0.00310445	-0.00646196	-0.00519949
-4.83975	-0.00233057	2.86356e-05	0.00181591	0.002052	-0.00306566	-7.32081e-05	0.00275872	-0.004135	-0.00104749	-0.00166042
-4.8395	-0.0016056	-0.00198554	0.00317554	0.00183935	-0.000328053	0.000240573	0.00147311	-0.00521941	0.00188529	0.00549633
-4.83925	-0.00249037	-0.0032044	-0.00345243	0.00243905	-0.00441635	0.00337822	0.000422335	0.000199272	-0.00161002	0.00324886
-4.839	-0.0028439	-0.000370462	-0.00698781	0.000688311	-0.0015655	-0.00370343	-0.000698865	-3.35537e-05	-0.00299712	-0.000900332
-4.83875	-0.00341798	-0.0007213	-0.00474889	-0.00169119	-0.00236279	-0.00814999	0.00336483	0.00231557	6.59565e-05	0.00225239
-4.8385	-0.00557555	-0.00292293	-0.00296917	-0.00157652	-0.00266571	-0.00808207	0.00238414	0.00142779	-0.000972694	-0.000857753
-4.83825	-0.00277491	-0.0043043	-0.000488864	0.00373971	0.00512993	-0.00627124	0.00135942	0.00405218	-0.000151066	-0.000549402
-4.838	-0.00540574	-0.00526434	0.0035038	0.00272516	0.00590773	-0.00756978	0.00528479	0.0023595	0.00426476	-0.00351095
-4.83775	-0.00318178	-0.00259527	0.00487487	0.000503361	-0.00108401	-0.00385491	0.00570531	-0.00152677	0.00272014	-0.00461542
-4.8375	0.00102574	-0.00243206	0.00161607	0.00187976	-0.00281607	-0.000634418	0.000847128	-0.00446453	-0.0021906	-0.00630007
-4.83725	0.00247089	-0.00653032	-0.00326104	-3.40081e-05	-0.00305319	-0.00209763	0.00493546	-0.00596162	-0.00382414	-0.00368487
-4.837	-0.00102522	-0.00240845	-0.0063665	-0.00464407	-0.00872333	-0.000748434	0.00472241	-0.00990247	-0.00396474	-0.00564338
-4.83675	0.0031128	-0.00442196	-0.00832102	-0.00379306	-0.00437747	-0.00208899	0.000120144	-0.0131566	-0.0047733	-0.000403669
-4.8365	0.000628	-0.00828588	-0.00874356	-0.000709217	0.000653239	-0.005456	-0.000253644	-0.00902935	-0.00444513	0.00649928
-4.83625	-0.00477325	-0.0041398	-0.0107541	0.00123008	0.00135519	-0.00637811	0.00259552	-0.00834885	-0.0033009	0.00956141
-4.836	-0.00610578	0.00269824	-0.00880285	3.44111e-05	0.0030199	-0.00138518	0.00119355	-0.00356893	-0.00327989	0.00762876
-4.83575	-0.00436986	0.00222961	-0.00576241	0.000960985	0.0012005	-0.000494095	0.00371849	0.00160773	-0.000485189	0.00728065
-4.8355	-0.00748251	0.0056487	-0.006789	0.00277958	-0.00087921	-0.00197403	0.00733877	0.00511167	-7.61651e-05	0.0062393
-4.83525	-0.00375419	0.0115496	-0.0036301	0.00592792	0.000808183	0.000783799	0.00481685	0.00420417	0.00155124	0.00755986
-4.835	-0.000928832	0.00857449	0.00014822	0.00381897	0.00658975	0.00343452	0.00199268	0.00699076	0.00399445	0.00495248
-4.83475	0.000287874	0.00714614	0.00248495	0.00215876	0.00644874	0.00108957	0.00316112	0.0088296	0.00274538	0.00697507
-4.8345	6.88931e-06	0.00782522	0.000469384	0.00358766	0.00141784	-0.00331867	-0.00106701	0.0067823	0.00504934	0.0051802
-4.83425	0.00110256	0.00709887	0.000726585	0.00095645	-0.00471585	-0.00103159	-0.00286622	0.0063306	0.00384475	0.00101268
-4.834	0.00440473	0.00173619	-0.00294106	-0.00356763	-0.00656826	0.00109931	-0.0011383	0.00544939	0.000671857	-0.00542793
-4.83375	0.00680321	0.000800793	-0.000267558	-0.000962101	-0.0106918	-0.00315055	-0.00102353	0.0012522	-0.00129996	-0.00946486
-4.8335	0.00416208	-0.00158737	-0.00393504	0.00336727	-0.00887029	-0.00197599	-0.00392192	-0.00127413	0.00100993	-0.01139
-4.83325	0.00507802	-0.00264095	-0.00583076	0.00273388	-0.000707239	0.000408063	-0.000558802	0.00418668	-0.0024341	-0.00838499
-4.833	0.00524493	-0.00652806	-0.00131173	0.0033344	0.0100079	0.00178576	-0.00242636	0.00308775	-0.00157376	-0.00576794
-4.83275	-0.000188723	-0.00505222	-0.00101388	0.00708887	0.0133566	-0.000161862	-0.00032362	0.00757424	0.00358795	0.00023559
-4.8325	-0.00275404	-0.00332057	-0.0047661	0.00661253	0.0112346	0.00245101	0.00388166	0.00885143	0.00626963	0.00329946
-4.83225	-0.00289855	-0.00664651	-0.00197241	0.00434225	0.00894396	0.000999581	0.0037665	0.00803763	0.00813695	0.00220701
-4.832	-0.00419903	-0.00540613	0.00293765	0.0042459	0.00349751	0.000822589	-0.000648423	0.0010262	0.00918995	0.00288384
-4.83175	-0.00331665	-0.000254857	0.00259235	0.00116356	-0.00251488	-0.00264855	0.000404475	0.00459735	0.00754484	0.00480299
-4.8315	-0.0024479	0.000283131	0.00521656	-0.000681383	-0.00209552	-0.00168247	-0.000624072	0.00250681	0.00603301	0.0020878
-4.83125	-0.0039624	0.00178209	0.00726675	-0.0025751	-0.00132175	0.00252859	-0.00461831	0.00450231	0.00544646	0.00520796
-4.831	-0.00302726	0.0028592	0.00764381	-0.00248743	0.00027174	0.00591885	-0.00494519	0.00481538	0.00518208	0.00976845
-4.83075	7.08135e-05	0.000494024	0.00590802	-0.00167158	0.00013059	0.00832976	0.00192207	0.00566798	0.00660314	0.00598029
-4.8305	-0.000585445	-4.4482e-05	0.00434219	-0.000715886	0.00350247	0.00848987	0.00208406	0.00566412	0.00967412	0.00607724
-4.83025	0.00124114	0.000214013	0.00170163	-0.00104181	-0.00094249	0.00329059	-0.00242174	0.00607397	0.00657735	0.00402522
-4.83	0.00133651	-0.00158878	-0.000280544	0.0026755	-0.00347234	0.0019538	-0.00111376	0.00492458	0.00843036	0.00596674
-4.82975	-8.29802e-05	0.00457024	-0.000620926	0.00326611	-0.00396505	-0.000451537	0.001828	0.00496385	0.00663057	0.00687864
-4.8295	-0.00191942	0.00199359	0.000265286	0.00368587	-0.00211369	-0.000597434	0.00112933	0.00597949	0.00191856	0.0108457
-4.82925	0.000373831	0.00150175	-0.00118261	0.00520212	-0.00370314	0.00290496	0.00171298	0.00372675	-0.00114764	0.00920033
-4.829	0.00112844	0.000611554	-0.00057364	0.00487515	-0.00365606	0.00579156	0.00500468	0.00474873	0.000353421	0.00978487
-4.82875	0.00293827	0.00243871	0.00113449	0.00160722	-0.000663102	0.00209506	0.00416457	0.00611212	-0.0044267	0.00585222
-4.8285	0.0070302	0.000729022	0.000281963	0.00468542	-0.00105952	0.00345046	0.00306749	0.00607201	-0.00319043	0.00653622
-4.82825	0.00816406	0.00232189	-0.0013105	0.00470811	-0.00187862	0.00405973	-0.000741922	0.00634428	0.00377458	0.00385443
-4.828	0.00278702	0.0026033	0.00137608	0.00784182	0.000341512	0.00236715	-0.000321135	0.00656757	0.00854564	0.00693935
-4.82775	3.86314e-05	0.00222816	0.0054593	0.00590033	0.0042728	0.00485336	-1.57209e-05	0.00606528	0.00874631	0.0103495
-4.8275	-0.00195137	0.00428729	0.00719521	0.00159397	0.00448856	0.00670676	0.00290363	0.00531243	0.0116014	0.0127437
-4.82725	0.000699098	0.00496595	0.00695141	0.000795954	0.00816413	0.00252145	0.00390773	0.00510407	0.00988407	0.013929
-4.827	-0.000172627	0.00618394	0.0081206	0.000886628	0.0104569	0.000304802	0.00426039	0.0039498	0.00631261	0.0116848
-4.82675	0.00513847	0.00585599	0.011395	-0.0018906	0.00497924	0.00442455	0.00682915	0.00105231	0.00250909	0.00504454
-4.8265	0.00450207	0.0052474	0.0083113	-0.00281799	-0.00216159	0.000669074	0.00699083	-0.00201605	0.00068357	-0.00332001
-4.82625	0.00692961	-0.000699232	0.00681246	0.000467958	-0.00839398	-0.00505608	0.00346287	-0.00294353	-0.00460855	-0.0106493
-4.826	0.00393401	-0.00348451	0.00672555	0.000626497	-0.0113517	-0.00287234	0.00084477	-0.00451799	-0.00757496	-0.013128
-4.82575	0.00272556	-0.00266366	0.00367941	-0.00190455	-0.00986232	-0.00454395	0.000841383	-0.00635171	-0.00753307	-0.00718472
-4.8255	-0.00233564	-0.00453678	-0.000486367	-0.00227566	-0.0101892	-0.00827736	-0.00443744	-0.00797319	-0.00528427	-0.00558621
-4.82525	-0.00103653	-0.0016091	-0.00424236	0.000716924	-0.00731231	-0.00787532	-0.00397149	-0.00296369	-0.00404471	-0.000625972
-4.825	-0.00303575	0.000848637	-0.00744194	0.00192452	-0.00197217	-0.0007555	-0.00336372	-0.00178753	-0.000683982	0.00197753
-4.82475	-0.00754353	0.000308748	-0.00938179	-0.000118763	-0.00245761	0.0012306	0.000630471	-0.00189692	0.00256471	-0.000784256
-4.8245	-0.00679609	-0.00287692	-0.00716319	0.0013919	-0.00247778	0.00456134	0.00198531	0.00276874	-0.00324385	-0.00223787
-4.82425	-0.00702504	0.00129132	-0.00683547	-0.00153404	0.00101027	0.00291729	0.00541922	0.00593989	-0.003743	-0.000630127
-4.824	-0.00712716	0.0005882	-0.00240081	-0.000580237	0.0010606	0.00380649	0.00408916	0.00157408	-0.00850651	-0.000833459
-4.82375	-0.00736509	-0.00203462	-0.000756554	0.000376795	0.00297636	0.00185541	0.00520983	-0.00320786	-0.0109423	0.00171215
-4.8235	-0.00537095	-0.00219786	0.0046929	-0.00272041	-0.00320332	-0.00167988	0.0010774	-0.00116576	-0.0130243	-0.00148309
-4.82325	-0.00414381	-0.00285251	0.00546274	-0.00515896	-0.0123104	-0.00682679	-0.000136576	-0.00194751	-0.0109542	-0.00896448
-4.823	0.00104959	-0.00908144	0.00391994	-0.00148068	-0.0152634	-0.00744375	-0.00396861	-0.00190179	-0.0132748	-0.00928211
-4.82275	0.00476493	-0.0102983	-0.00134783	-0.00373595	-0.0157614	-0.00815133	-0.00408792	-0.00143281	-0.00924462	-0.00750861
-4.8225	0.00674682	-0.0079792	-0.00360929	-0.00683985	-0.0139408	-0.0100379	-0.00588836	-0.00282818	-0.00588182	-0.00848172
-4.82225	0.00795265	-0.00921998	-0.00827428	-0.00229013	-0.00444375	-0.00801132	-0.00637901	-0.00184535	-0.00574852	-0.00412949
-4.822	0.0074575	-0.00580147	-0.0080324	0.00260389	0.00260407	-0.00534858	-0.00324993	-0.00424748	-0.00423582	0.000186671
-4.82175	0.00418744	5.29723e-05	-0.0100026	0.00135777	0.00560428	-0.00203135	0.0011883	-0.00532839	-0.00282691	0.00238145
-4.8215	0.000515948	-0.00132964	-0.00408681	0.00180661	0.00430662	-1.58067e-05	0.00119094	-0.0050044	-0.00360555	0.000775493
-4.82125	0.000436083	-0.0040228	-0.0017811	0.00649522	-0.00272841	0.00336786	0.00231435	0.00128833	-0.00643429	0.000610214
-4.821	0.00165381	-0.00720818	1.09525e-05	-0.000447146	-0.00728701	0.00144929	0.00434763	-0.00263704	-0.00522217	-0.000818099
-4.82075	0.00145922	-0.00500792	0.000320356	-0.00553932	-0.00560248	0.00338262	0.00173179	-0.00111038	-0.0026477	0.00147837
-4.8205	0.00406236	-0.00540572	0.00489085	-0.00194217	-0.00357035	0.00571972	-0.000650781	0.00233074	-0.00124214	0.00227082
-4.82025	0.00567615	-0.00769933	0.00181607	-0.003968	-0.00259151	0.00735105	-0.00310368	0.0050004	0.00285736	0.000956568
-4.82	0.00326905	-0.00360142	0.00195104	-0.00770764	0.00501103	0.00599683	-0.00111873	0.00587322	0.00388679	0.00463757
-4.81975	0.00135905	0.0024869	0.0014804	-0.00252189	0.00468544	0.00570778	0.000608596	0.00626315	0.00354111	0.00275882
-4.8195	-0.00164104	0.000543368	0.000579933	-0.0035961	0.000566248	0.00503782	0.000562197	0.00536222	-0.00238258	-0.00362452
-4.81925	0.000225761	-0.000628301	-0.000107507	-0.00745064	-0.000743158	0.0040997	-0.00572014	0.00367756	-0.00273078	-0.00541304
-4.819	-0.000278588	0.00386659	-0.00391074	-0.00438919	0.000377907	-0.00124674	-0.000606148	0.00269256	-0.0031962	-0.00297775
-4.81875	9.50923e-05	0.00187662	-0.00246968	-0.00178787	-0.00282809	-0.000181256	-0.000955612	0.00236122	-0.00160086	-0.00551369
-4.8185	0.00146291	0.00227582	-0.00181953	-0.00196791	-0.00257574	0.000862401	-0.00345492	0.00243061	-0.000264357	-0.00610719
-4.81825	0.00324846	0.00592946	-0.00561179	-0.00103393	0.00144788	0.00424661	-0.00345452	-9.14771e-05	0.00650108	-3.0207e-05
-4.818	-0.000827007	0.00522699	-0.00711271	0.00167443	0.0040219	0.000226281	0.00289901	-1.82777e-05	0.00640208	0.001432
-4.81775	0.00104864	0.00562517	-0.00211787	0.00449874	0.00350912	0.00298694	0.00191843	-0.00405111	0.00233363	0.000183822
-4.8175	0.00126976	0.00709889	-0.00328448	0.00500203	0.00234215	0.00350064	0.000143139	-0.00850484	0.00432406	0.000396114
-4.81725	0.000191121	0.00679428	-0.00391783	0.00299367	7.50907e-05	0.00181741	-0.00230903	-0.00447246	-0.000340904	0.00432046
-4.817	-0.00217431	0.00187731	-0.00594844	0.00409537	-0.00378616	-0.00159264	-0.000184359	-0.00204043	-0.00335936	0.00206545
-4.81675	-0.00297008	-0.000183015	-0.00782051	-0.000131976	-0.00612738	-0.00088954	0.00243129	-0.00176123	-0.0038221	0.00473636
-4.8165	-0.0063332	-0.00423444	-0.00705694	-0.00307673	-0.0071104	-0.00165358	0.00210575	0.00300793	-0.00174688	0.0065273
-4.81625	-0.00366809	-0.00636417	-0.00923608	-0.006383	-0.00753488	-0.00590634	0.00521228	0.00345878	-0.00191366	0.0046028
-4.816	-0.000224016	-0.00467892	-0.00982862	-0.00255703	-0.00123961	-0.00379735	0.00605271	-0.00045688	0.00525045	0.0064826
-4.81575	-0.00189803	-0.00542937	-0.0067486	0.00117785	-0.00636071	-0.00753782	0.00234009	0.00254306	0.00244608	0.000184096
-4.8155	-0.00371026	-0.00578049	-0.00735282	-0.00131075	-0.0127992	-0.00928733	0.000142647	0.00109091	-0.00504713	-0.00640317
-4.81525	-0.00371063	-0.00671548	-0.0107412	-0.00248182	-0.0129273	-0.00653806	-0.00383027	-0.0045194	-0.00759768	-0.00848553
-4.815	-0.00682031	-0.00760439	-0.00948497	-0.00219192	-0.00844341	-0.00660849	-0.00841164	-0.00790011	-0.012088	-0.00823048
-4.81475	-0.00916356	-0.0120066	-0.0123211	-0.00475972	-0.0120033	-0.00766275	-0.00855135	-0.00825486	-0.0122425	-0.0126504
-4.8145	-0.00544452	-0.0114904	-0.0129042	-0.00732397	-0.00693039	-0.00719844	-0.00619387	-0.0099221	-0.0103929	-0.0044755
-4.81425	-0.00218019	-0.00875026	-0.0107497	-0.00144503	0.00378981	-0.00468043	-0.0053286	-0.00863388	-0.00271477	0.00297746
-4.814	-0.000737143	-0.00552034	-0.00977425	-0.00118394	0.00801249	-0.00779279	-0.000375045	-0.00685314	0.00138258	0.00358337
-4.81375	0.00280173	-0.00313288	-0.00996622	0.00260799	0.00624444	-0.00552008	0.00247827	-0.000163557	0.00629297	0.0054964
-4.8135	0.00427811	-0.0013068	-0.00412627	0.00722157	0.0105595	-0.00318871	0.00381016	0.0030651	0.0085923	0.0103111
-4.81325	0.00702817	0.00201737	-0.00182117	0.00734373	0.0127938	0.00173794	0.0062179	0.00194022	0.0111679	0.00897631
-4.813	0.0053324	0.00187513	-0.00032553	0.00872965	0.00845128	0.000532129	0.00451536	0.00498243	0.0127658	0.00632647
-4.81275	0.00391632	0.00203862	-0.002159	0.0115989	0.00447684	0.00269279	0.00138802	0.00928588	0.0108572	0.00744246
-4.8125	0.00131159	0.00384057	0.00122977	0.0109624	0.00239541	0.0042324	0.00159832	0.00839318	0.0110217	0.00352003
-4.81225	0.00119237	0.00152256	-0.00154462	0.00602141	-0.00123996	0.00189349	0.00337385	0.00843754	0.00684056	0.00333873
-4.812	0.000806	-0.0012168	0.00011151	0.00717761	-0.001738	-0.00226363	0.000501298	0.0114961	0.00678254	0.00372028
-4.81175	2.89273e-05	-0.00409598	0.000348139	0.00319725	-0.00679746	0.000550896	0.00138756	0.00890248	0.00389781	-0.0031089
-4.8115	0.00318389	-0.00620239	0.000182679	0.00170951	-0.00596154	0.000821411	0.00608003	0.00664202	0.00435827	-0.00345816
-4.81125	0.00484885	-0.00805078	-0.00181265	-0.00269691	0.00102994	-0.00242876	0.00535582	0.0100377	0.0052486	0.00266644
-4.811	0.0037531	-0.00505296	-0.00256512	-0.000527771	0.00323253	-0.00116594	0.00136151	0.00843791	0.000605642	-9.24582e-05
-4.81075	0.00114148	-0.00606029	-0.00557106	-0.0029393	-0.000786945	0.00157006	-0.00132452	0.00532276	0.0038079	0.00273515
-4.8105	0.00377622	-0.0017517	-0.00400888	-0.000725986	0.00232955	-0.000145059	0.000685027	0.00484266	0.00620109	0.0106655
-4.81025	0.00198103	-0.00161228	0.000429883	-0.000871442	-0.00213372	0.000460594	-0.00505975	0.00547974	0.00547215	0.0070109
-4.81	-0.00507866	0.00178319	0.00106414	-0.000147081	-0.00237006	0.00555592	-0.00480359	0.00182456	0.0026368	0.00321369
-4.80975	-0.00686082	0.00133857	0.00498116	0.000226707	-0.00396228	0.00429577	-0.00249117	0.00492106	0.00757662	0.00530126
-4.8095	-0.0067903	0.00283716	0.00856284	0.00457342	-0.00129818	0.0043867	-0.00162609	0.00499638	0.00549333	0.00379467
-4.80925	-0.00605975	0.00302503	0.00510535	0.00406746	-0.00130418	0.00971523	-0.00309775	0.00503202	0.00194538	-0.00079474
-4.809	-0.00357112	0.00756809	0.00254723	0.00745108	0.00452289	0.00767126	-0.000927792	0.00251017	0.00257775	-9.05586e-05
-4.80875	0.00349133	0.00262595	0.00259546	0.00800452	-0.00101479	0.00302039	-0.00258513	0.000263027	0.000446168	-0.00105589
-4.8085	0.00608839	0.00236809	0.00107065	0.00553072	-0.00143799	0.00442659	-0.000671327	-0.00359013	-0.00342901	-0.00649479
-4.80825	0.00681712	-0.00156526	0.000991161	0.00420215	-0.00144212	0.00433197	0.00152232	-0.00254552	-0.00632102	-0.00758959
-4.808	0.00519384	-0.00182349	-0.000556225	0.00363716	-0.00113759	-0.000937439	2.68451e-05	0.00028702	-0.0053801	-0.0043819
-4.80775	0.000351363	-0.00400088	-0.00478917	-0.00114372	-0.00133099	6.19308e-05	-0.000276247	0.00272671	-0.00390203	-0.00316305
-4.8075	-0.00204712	-0.00144717	-0.00346051	-0.000577888	-0.00173071	0.00228093	0.000658145	0.00143568	-0.00022496	-0.000293759
-4.80725	-0.00399038	-0.00292266	-0.00517347	0.0010052	-0.00102488	0.00276361	0.000122284	0.0028064	0.0025973	0.00490873
-4.807	-0.00608099	-0.00449246	-0.00755704	-0.000892177	0.00183432	0.00506758	0.00185033	0.00310941	0.0075131	0.00339275
-4.80675	-0.00671087	-0.00348548	-0.00180396	-0.00259992	0.00155608	0.0055059	0.0059142	-0.001455	0.00933436	0.000561195
-4.8065	-0.00496647	-0.00313427	1.23069e-05	0.000779003	0.00474242	0.0106456	0.00523732	-0.000578826	0.00583628	0.0024705
-4.80625	-0.00424513	-0.00554723	-9.52106e-05	0.00322541	0.00472319	0.0108318	0.00607784	0.00420999	0.00341955	0.0029449
[truncated: 39,222 more rows]

[truncated: 12 more sheets: Fig4b, Fig4c, Fig4d, Fig5a, Fig5b, Fig5c, Fig5d, Fig6, FigS1a, FigS1b, FigS1c, FigS1d]
